# Supplementary material for: Tumorigenic effects of human mesenchymal stromal cells and fibroblasts on bladder cancer cells
Source: Front Oncol. 2023 Sep 13;13:1228185. doi: 10.3389/fonc.2023.1228185 (PMC10534007; doi:10.3389/fonc.2023.1228185)
Supplement: Additional File 8 — Identification of DEGs unique for either MSC-CM or FB-CM in BFCT-905 cells. Unique genes for the respective treatment group were identified by Venn diagram (A) and subjected to GO analysis. Uniquely affected DEGs by FB-CM (B, C) and by MSC-CM (D, E) are displayed. [file Table_1.xlsx]

## Sheet: Tabelle1
Genename	fwd primer 5´-3`	rev primer 5´-3`
SNAI1	ctaggccctggctgctacaa	cacgcctggcactggtact
TWIST1	GTCCGCAGTCTTACGAGGAG	GCTTGAGGGTCTGAATCTTGCT
CLDN4	GGGGCAAGTGTACCAACTG	GACACCGGCACTATCACCA
CK14	GCGCACCATGCAGAACCTG	CCTCCACGCTGCCAATCATC
SQSTM1	GTGGTAGGAACCCGCTACAA	GAGAAGCCCTCAGACAGGTG
CXCL10	ACTGCCATTCTGATTTGCTGC	GATGCAGGTACAGCGTACAGTTCTA
TNFa	GACAAGCCTGTAGCCCATGT	GAGGTACAGGCCCTCTGATG
MX1	GTGGCCCAGAAAAATCCAGG	AGCCCGCAGGGAGTCAAT
MICB	CCAAGGAGAGGAGCAGAGGT	TGTCCGTTGACTCTGAAGCA
IDO1	CATATGTGTGGGGCAAAGGT	TTTGCCAAGACACAGTCTGC
BRCA2	GGAGCTGAGGTGGATCCTGA	CATGAGGAAATACAGTTTCAGATGCTT
POLE2	TGAGAAGCAACCCTTGTCATC	TCATCAACAGACTGACTGCATTC
RAD51	CAACCCATTTCACGGTTAGAGC	TTCTTTGGCGCATAGGCAACA
GADD45B	GTCGGCCAAGTTGATGAAT	CACGATGTTGATGTCGTTGT
TBP	GAGCCAAGAGTGAAGAACAGTC	GCTCCCCACCATATTCTGAATCT
