# Supplementary material for: Tumorigenic effects of human mesenchymal stromal cells and fibroblasts on bladder cancer cells
Source: Front Oncol. 2023 Sep 13;13:1228185. doi: 10.3389/fonc.2023.1228185 (PMC10534007; doi:10.3389/fonc.2023.1228185)
Supplement: Additional File 9 — Identification of DEGs unique for either MSC-CM or FB-CM in VMCUB-1. Unique genes for the respective treatment group were identified by Venn diagram (A) and subjected to GO analysis. Uniquely affected DEGs by FB-CM (B, C) and by MSC-CM (D, E) are displayed. [file Table_2.xlsx]

## Sheet: S1 overlap MSC up B+V
438 common elements in "BFTC905 MSC up" and "VM-CUB1 MSC up":
DEG		Term	Count	%	PValue	Genes	List Total	Pop Hits	Pop Total	Fold Enrichment	Bonferroni	Benjamini	FDR
DUSP1		GO:0006695~cholesterol biosynthetic process	12	2.80374	2.62857e-10	SQLE, IDI1, HMGCS1, CNBP, INSIG1, CYP51A1, MSMO1, MVD, HMGCR, DHCR7, HSD17B7, FDFT1	360	38	16792	14.7298	4.67359e-07	4.6736e-07	4.66834e-07
HSPA1A		GO:0036498~IRE1-mediated unfolded protein response	10	2.33645	4.13264e-06	DNAJC3, SERP1, HSPA5, GOSR2, DNAJB11, SRPRA, DNAJB9, SRPRB, WIPI1, KDELR3	360	59	16792	7.90584	0.00732092	0.00367392	0.00366979
HSPA1B		GO:0008299~isoprenoid biosynthetic process	5	1.16822	0.000173542	IDI1, HMGCS1, MVD, HMGCR, FDFT1	360	14	16792	16.6587	0.265514	0.0869417	0.0868439
GDF15		GO:0034976~response to endoplasmic reticulum stress	9	2.1028	0.000195594	PPP1R15A, ERP44, UFM1, DDIT3, FLOT1, CREBRF, HSP90B1, BBC3, HERPUD1	360	75	16792	5.59733	0.29376	0.0869417	0.0868439
INSIG1		GO:0043066~negative regulation of apoptotic process	22	5.14019	0.000828982	PLK3, ARF4, HSPA5, DUSP1, RIPK2, PLK2, WNT7A, CYR61, HSP90B1, SOCS2, DNAJC3, NUAK2, SIX4, UBC, PIM1, BNIP1, PIM3, PIM2, TIMP1, SQSTM1, LAMTOR5, BCL2L1	360	455	16792	2.25534	0.771116	0.294786	0.294454
FOSB		GO:0016236~macroautophagy	8	1.86916	0.0011878	PRKAB2, GABARAPL1, MAP1LC3B, RRAGD, UBC, WIPI1, SQSTM1, LAMTOR5	360	76	16792	4.90994	0.879145	0.351985	0.351589
RGS2		GO:0006366~transcription from RNA polymerase II promoter	23	5.37383	0.00161016	OSR2, TAF13, PAX6, GATA2, FOXO3, NFATC4, GLIS2, FOSL1, MNT, CDK7, DBP, SIX4, SNAPC2, MAFG, NOCT, SNAPC3, MAFF, FOSB, MAFK, LCORL, NKX6-1, MEF2D, ATF3	360	513	16792	2.09127	0.943026	0.38118	0.380751
PPP1R15A		GO:0036499~PERK-mediated unfolded protein response	4	0.934579	0.00184689	HSPA5, DDIT3, ATF3, HERPUD1	360	12	16792	15.5481	0.962627	0.38118	0.380751
ATF3		GO:0006986~response to unfolded protein	6	1.40187	0.00192948	ERP44, DNAJB5, DDIT3, CREBRF, MANF, HERPUD1	360	42	16792	6.66349	0.96774	0.38118	0.380751
SNAI1		GO:0007050~cell cycle arrest	10	2.33645	0.00333335	PPP1R15A, RASSF1, PRKAB2, CDK7, DDIT3, RRAGD, JMY, HBP1, IRF6, LAMTOR5	360	141	16792	3.30812	0.997359	0.59267	0.592003
CYR61		GO:1903912~negative regulation of endoplasmic reticulum stress-induced eIF2 alpha phosphorylation	3	0.700935	0.00436748	DNAJC3, PPP1R15A, PPP1R15B	360	5	16792	27.9867	0.999583	0.705943	0.705149
SSTR3		GO:0007623~circadian rhythm	7	1.63551	0.00534309	PER1, CLDN4, DBP, NOCT, CRY2, KLF9, NR1D1	360	75	16792	4.35348	0.999927	0.791668	0.790778
HMGCS1		GO:0045944~positive regulation of transcription from RNA polymerase II promoter	34	7.94393	0.00670482	ARF4, GATA2, FOXO3, CYR61, GLIS2, SBNO2, DBP, SIX4, UBC, NKX6-1, MEF2D, BCL9L, IL11, OSR2, RIPK2, CNBP, TFE3, LIF, IL18, WNT7A, PAX6, NFATC4, FOSL1, PER1, NR4A1, CDK7, HOXB9, MAFG, DDIT3, MAFF, FOSB, MAFK, SQSTM1, ATF3	360	981	16792	1.61663	0.999994	0.868011	0.867034
NR4A1		GO:0043407~negative regulation of MAP kinase activity	5	1.16822	0.00705442	RGS2, DUSP1, HMGCR, APOE, DUSP7	360	36	16792	6.4784	0.999997	0.868011	0.867034
ZFP36		GO:0032922~circadian regulation of gene expression	6	1.40187	0.00732293	PER1, NOCT, CRY2, BHLHE40, NR1D1, CSNK1E	360	57	16792	4.90994	0.999998	0.868011	0.867034
AOC3		GO:0006890~retrograde vesicle-mediated transport, Golgi to ER	7	1.63551	0.00820984	ARF4, TMED7-TICAM2, BNIP1, TMED3, KDELR2, KDELR3, TMED7	360	82	16792	3.98184	1	0.912319	0.911293
AOC2		GO:0016567~protein ubiquitination	16	3.73832	0.0107817	KLHL15, RNF38, KLHL21, MED8, FBXL15, PAX6, KLHL24, PJA2, CCNB1IP1, SOCS2, SPSB3, RNF168, TRAF4, GAN, MKRN2, SOCS7	360	359	16792	2.07886	1	1	0.999437
CSF2		GO:2000188~regulation of cholesterol homeostasis	3	0.700935	0.014857	NR1D1, FGFR4, LDLR	360	9	16792	15.5481	1	1	0.999437
DUSP8		GO:0036500~ATF6-mediated unfolded protein response	3	0.700935	0.014857	HSPA5, DDIT3, HSP90B1	360	9	16792	15.5481	1	1	0.999437
FAM46B		GO:0000188~inactivation of MAPK activity	4	0.934579	0.0157286	DUSP5, DUSP1, DUSP8, DUSP7	360	25	16792	7.46311	1	1	0.999437
MSMO1		GO:0051591~response to cAMP	5	1.16822	0.0165521	FOSL1, PER1, DUSP1, FOSB, AREG	360	46	16792	5.07005	1	1	0.999437
GPR173		GO:0006983~ER overload response	3	0.700935	0.0183112	PPP1R15B, HSPA5, DDIT3	360	10	16792	13.9933	1	1	0.999437
HES7		GO:0035914~skeletal muscle cell differentiation	5	1.16822	0.0204516	NR4A1, MAFF, MEF2D, ATF3, BCL9L	360	49	16792	4.75964	1	1	0.999437
TNFSF9		GO:0042752~regulation of circadian rhythm	5	1.16822	0.0204516	PER1, NOCT, CRY2, NR1D1, CSNK1E	360	49	16792	4.75964	1	1	0.999437
GADD45B		GO:0000122~negative regulation of transcription from RNA polymerase II promoter	25	5.84112	0.021359	GATA2, FOXO3, GLIS2, MNT, ZFP36, DNAJB5, UBC, NKX6-1, ZBTB18, HES7, OSR2, PLK3, TSC22D3, PAX6, NR1D1, PER1, DDIT3, CRY2, BHLHE40, CREBRF, SNAI1, TXNIP, FOSB, SQSTM1, ATF3	360	720	16792	1.6196	1	1	0.999437
RAB3A		GO:0042542~response to hydrogen peroxide	5	1.16822	0.0233394	FOSL1, PPP1R15B, DUSP1, TXNIP, AREG	360	51	16792	4.57298	1	1	0.999437
BBC3		GO:0043484~regulation of RNA splicing	4	0.934579	0.0234742	CLK1, AKAP17A, CLK4, CLK3	360	29	16792	6.43372	1	1	0.999437
HERPUD1		GO:0006464~cellular protein modification process	7	1.63551	0.0251973	ERO1B, SERP1, MMP15, UBE2S, WDYHV1, RABGGTB, LCMT1	360	105	16792	3.10963	1	1	0.999437
TMEM269		GO:0006362~transcription elongation from RNA polymerase I promoter	4	0.934579	0.0256793	TAF1D, CDK7, ZNRD1, POLR1D	360	30	16792	6.21926	1	1	0.999437
DDIT3		GO:0050678~regulation of epithelial cell proliferation	3	0.700935	0.0261118	SIX4, TACSTD2, RAB33B	360	12	16792	11.6611	1	1	0.999437
MAFF		GO:1990440~positive regulation of transcription from RNA polymerase II promoter in response to endoplasmic reticulum stress	3	0.700935	0.0261118	HSPA5, DDIT3, ATF3	360	12	16792	11.6611	1	1	0.999437
OVGP1		GO:0006363~termination of RNA polymerase I transcription	4	0.934579	0.0279917	TAF1D, CDK7, ZNRD1, POLR1D	360	31	16792	6.01864	1	1	0.999437
NKX6-1		GO:0019882~antigen processing and presentation	5	1.16822	0.0298247	RAB5B, ULBP2, MICA, MICB, HLA-E	360	55	16792	4.2404	1	1	0.999437
TMEM59L		GO:0034975~protein folding in endoplasmic reticulum	3	0.700935	0.0304297	ERO1B, HSPA5, HSP90B1	360	13	16792	10.7641	1	1	0.999437
DEDD2		GO:0006361~transcription initiation from RNA polymerase I promoter	4	0.934579	0.032937	TAF1D, CDK7, ZNRD1, POLR1D	360	33	16792	5.65387	1	1	0.999437
FCHO1		GO:0070059~intrinsic apoptotic signaling pathway in response to endoplasmic reticulum stress	4	0.934579	0.032937	PPP1R15A, DDIT3, SELENOK, BBC3	360	33	16792	5.65387	1	1	0.999437
PIM3		GO:0006383~transcription from RNA polymerase III promoter	4	0.934579	0.032937	SNAPC2, POLR3D, SNAPC3, POLR1D	360	33	16792	5.65387	1	1	0.999437
IL11		GO:0008610~lipid biosynthetic process	3	0.700935	0.035008	ACSS2, ACSL4, FDFT1	360	14	16792	9.99524	1	1	0.999437
RNF39		GO:0006915~apoptotic process	20	4.6729	0.0362201	YARS, PPP1R15A, PLK3, GADD45B, RIPK2, BBC3, NR4A1, NUAK2, TRAF4, RASSF5, DDIT3, PIM1, BNIP1, TNFSF9, PIM3, PIM2, S100A14, SMNDC1, SQSTM1, MEF2D	360	567	16792	1.64531	1	1	0.999437
PER1		GO:0042594~response to starvation	4	0.934579	0.0383056	ZFP36, DDIT3, PDK4, SSTR3	360	35	16792	5.33079	1	1	0.999437
CTD-2530N21.4		GO:0042981~regulation of apoptotic process	10	2.33645	0.0407498	SDF2L1, TRAF4, DUSP1, GDF15, RASSF5, RABGGTB, LCMT1, BCL2L1, BBC3, DEDD2	360	213	16792	2.18988	1	1	0.999437
AC058791.1		GO:0006950~response to stress	5	1.16822	0.0413645	SERP1, GADD45B, SQSTM1, HSP90B1, EIF1	360	61	16792	3.82332	1	1	0.999437
LINC-PINT		GO:1902380~positive regulation of endoribonuclease activity	2	0.46729	0.0423026	HSPA1B, HSPA1A	360	2	16792	46.6444	1	1	0.999437
C1QTNF12		GO:1904722~positive regulation of mRNA endonucleolytic cleavage involved in unfolded protein response	2	0.46729	0.0423026	HSPA1B, HSPA1A	360	2	16792	46.6444	1	1	0.999437
CLK1		GO:0006696~ergosterol biosynthetic process	2	0.46729	0.0423026	C14ORF1, FDFT1	360	2	16792	46.6444	1	1	0.999437
SH2D3C		GO:2001240~negative regulation of extrinsic apoptotic signaling pathway in absence of ligand	4	0.934579	0.0440908	CSF2, HSPA1B, BCL2L1, HSPA1A	360	37	16792	5.04264	1	1	0.999437
IDI1		GO:0031396~regulation of protein ubiquitination	3	0.700935	0.0448937	HSPA1B, HSPA1A, HERPUD1	360	16	16792	8.74583	1	1	0.999437
TMCC2		GO:0015031~protein transport	15	3.50467	0.0452904	RAB2B, ARF4, RAB5B, ARF1, RAB3A, GOLT1B, PRAF2, EIF5A2, TMED7-TICAM2, HSP90B1, SERP1, TMED3, KDELR2, KDELR3, TMED7	360	395	16792	1.77131	1	1	0.999437
CCDC9		GO:0032355~response to estradiol	6	1.40187	0.0455094	SOCS2, DUSP1, MMP15, WNT7A, TXNIP, AREG	360	91	16792	3.07546	1	1	0.999437
HSPA5		GO:0032570~response to progesterone	4	0.934579	0.0502844	FOSL1, CLDN4, FOSB, TXNIP	360	39	16792	4.78405	1	1	0.999437
DUSP5							360	18	16792	7.77407	1	1	0.999437
TAF13							360	18	16792	7.77407	1	1	0.999437
GEM							360	262	16792	1.95835	1	1	0.999437
RUSC1-AS1							360	160	16792	2.33222	1	1	0.999437
AC009404.2							360	41	16792	4.55068	1	1	0.999437
NOCT							360	161	16792	2.31774	1	1	0.999437
RASSF1							360	300	16792	1.86578	1	1	0.999437
SNHG3							360	99	16792	2.82694	1	1	0.999437
TXNIP							360	19	16792	7.36491	1	1	0.999437
JMJD6							360	70	16792	3.33175	1	1	0.999437
FDFT1							360	3	16792	31.0963	1	1	0.999437
SPTY2D1							360	3	16792	31.0963	1	1	0.999437
PLD6							360	3	16792	31.0963	1	1	0.999437
ARF4							360	3	16792	31.0963	1	1	0.999437
COX6B2							360	456	16792	1.63665	1	1	0.999437
C2CD2L							360	133	16792	2.45497	1	1	0.999437
GAB2							360	20	16792	6.99667	1	1	0.999437
CYP27B1							360	102	16792	2.74379	1	1	0.999437
CD55							360	45	16792	4.14617	1	1	0.999437
TAF1D							360	45	16792	4.14617	1	1	0.999437
PIK3IP1							360	22	16792	6.36061	1	1	0.999437
SCML1							360	208	16792	2.01827	1	1	0.999437
ZBTB11							360	4	16792	23.3222	1	1	0.999437
APOE							360	4	16792	23.3222	1	1	0.999437
CDC42EP5							360	4	16792	23.3222	1	1	0.999437
LIF							360	4	16792	23.3222	1	1	0.999437
GATA2							360	4	16792	23.3222	1	1	0.999437
ACSS2							360	4	16792	23.3222	1	1	0.999437
KIAA0907							360	4	16792	23.3222	1	1	0.999437
CALML4							360	4	16792	23.3222	1	1	0.999437
SYNGR3							360	4	16792	23.3222	1	1	0.999437
CDC37L1							360	4	16792	23.3222	1	1	0.999437
STARD4							360	4	16792	23.3222	1	1	0.999437
TMEM81							360	4	16792	23.3222	1	1	0.999437
TSC22D3							360	246	16792	1.89612	1	1	0.999437
PLK2							360	592	16792	1.49703	1	1	0.999437
MB21D1							360	49	16792	3.80771	1	1	0.999437
DUSP7							360	80	16792	2.91528	1	1	0.999437
BNIP1							360	24	16792	5.83056	1	1	0.999437
POLR3D							360	180	16792	2.07309	1	1	0.999437
GABARAPL1							360	51	16792	3.65839	1	1	0.999437
ELOVL5							360	52	16792	3.58803	1	1	0.999437
BTG3
LDLR
GNRHR2
SNHG1
MICB
RCN3
DLG4
PROSER2
PANX2
CLDN4
SQLE
RSRP1
S100A14
KCNJ14
CTD-2575K13.6
AVPI1
KCND1
UFM1
PPP1R15B
METTL21B
FOSL1
CYP51A1
COQ10B
AC125232.1
RABGGTB
ABHD4
YOD1
N4BP3
SC5D
GOLT1B
CCNB1IP1
SMNDC1
FAM229A
EPB41L4A-AS1
LATS2
MED8
NUAK2
HABP4
GGT7
DNAJB5
HBP1
ULBP2
GRPEL2
TERF2IP
DPH7
DNAJC25
BHLHE40
PCGF1
RHBDL1
PIM1
PSPN
OSR2
PDK4
TMEM167B
LINC00957
C1orf52
ICAM5
RTN4R
PI3
NR1D1
EIF1
PIGL
PPM1J
ZRSR2
NBEAP3
HSD17B7
UBC
IFRD1
LCORL
KYAT1
SRPRA
SAT1
HMGCR
DHCR7
HOXB9
MVD
CREBRF
SNPH
RRAGD
CSNK1E
KLHL15
NEU1
CAMLG
KCNK6
GAS5
CD27-AS1
MANF
EFNA3
KLF9
TMEM55B
MAFK
OSER1
ARTN
PLEKHH3
SDF2L1
DNAJB9
CTD-3184A7.4
YRDC
AKAP17A
FAM177A1
BCL2L1
SELENOM
CTD-2006C1.2
NXT1
GRB7
PNN
DBP
RILPL2
LENG1
PPFIA3
ZBTB5
HES4
PRRC1
CDK2AP2
RBM39
SELENOK
EIF1AD
SNHG6
DNAJB11
SGTB
LTBP4
SNHG16
KLHL24
ZBTB18
MT1L
RNF168
FAM72A
MICA
FOXO3
MAP1LC3B
MAPKAPK5-AS1
TBC1D10A
GLIS2
PLK3
RNF41
RASSF5
FAM72D
SH2B3
INAFM1
PGPEP1
CYSTM1
CMTM8
C6orf48
BRF2
RIPK2
MTHFD2
HSBP1L1
CARD19
SLC31A1
CD274
ZBTB43
PLEKHA3
MKRN2
KLHL28
ACBD3
SNAPC2
TSPAN13
MID1IP1
SQSTM1
TIMP1
ARL5B
MAPT
RGS10
DCAKD
MZT1
SLC35A2
AREG
ACSL4
TRMT11
WDYHV1
UAP1
PPM1K
PRSS8
EIF1B
SNHG8
TIMM17A
GOSR2
EBLN3P
FGFR4
UBALD2
PAX6
PRKAB2
UGDH
DNAJC3
MCTP1
YIPF2
RNF38
MAST1
ZFAS1
PDE4A
EIF5A2
MIR100HG
FBXL15
KMT5C
KDELR3
SNHG7
CNBP
OCEL1
ZBTB46
PIM2
SPSB3
MNT
YPEL5
MTHFR
RAB33B
TFE3
TRIM16
TMEM50B
CHCHD6
MCEE
RAB5B
GDAP2
C12orf76
C11orf84
LCMT1
RSRC2
ISOC2
CCDC88B
NOL4L
TMED7-TICAM2
SERP1
ECE2
ERP44
PNPLA2
KLHDC10
CLK3
BTN2A1
HECA
GATAD1
JMY
SBNO2
PI4K2A
ETNK2
TRAF4
LAMTOR5
MPZL3
PPTC7
TMEM40
CNNM2
SLC19A2
MMP15
HSP90B1
SIX4
IGFBP4
TMEM38B
CCNG1
EIF4A2
ANKRD13B
IRF6
SRSF4
RNF19B
CH507-42P11.8
KLHL21
SEC13
HLA-E
BAZ2A
CXorf38
MARK4
C14orf1
CLCN6
RAB2B
OSBP
CDK7
ERO1B
LRRC75A-AS1
PHF1
IFFO2
LETMD1
IL18
CCNO
BCL9L
S100A6
STK19
WIPI1
TIPRL
PRAF2
ZNRD1
CDH24
TMEM101
PJA2
SEC14L1
ZBTB10
MFSD9
WNT7A
MICAL2
TC2N
MTFR1
IGSF8
NFATC4
XAB2
TMEM39A
PDE4DIP
ARF1
TMED3
SOCS2
KCNK1
FTL
C15orf61
LZTS3
BCL7A
SRPRB
WIPF1
UBE2S
USP36
MAFG
GSE1
GGNBP2
THAP3
MEF2D
RBM15
ACAD11
GPX4
CLYBL
FAM96B
TMED7
GOLGA2
DNAH14
HJURP
SOCS7
TVP23B
KDELR2
SH3YL1
GTPBP1
YARS
MTX3
KRT8
FAM131A
DBNDD2
TACSTD2
GAN
YIPF6
PISD
POLR1D
AMOTL2
PROCR
SLC39A7
RNASEK
CRELD1
VAT1
CRY2
COX7A2L
CLK4
SNAPC3
FLOT1
KIAA1671
TEKT4P2

## Sheet: S2 overlap MSC down B+V
395 common elements in "VM-CUB1 MSC down" and "BFTC905 MSC down":
DEG		Term	Count	%	PValue	Genes	List Total	Pop Hits	Pop Total	Fold Enrichment	Bonferroni	Benjamini	FDR
B3GALT5		GO:0006260~DNA replication	19	4.88432	8.70292e-10	GINS2, BLM, TIPIN, RMI2, RFC2, GINS3, GINS4, MCM10, CDC7, POLA1, FAM111A, CHAF1B, BRIP1, CHAF1A, CDC45, EXO1, POLE2, CLSPN, MCM2	319	155	16792	6.45258	1.21928e-06	1.21928e-06	1.20971e-06
IVL		GO:0006281~DNA repair	21	5.39846	2.31654e-08	GEN1, BLM, SLF1, ERCC6L2, FANCL, NSMCE3, XRCC2, MUM1, BRCC3, INO80, SMC1A, POLA1, RAD51D, CHAF1B, RAD51, CHAF1A, EXO1, POLE2, EPC2, CLSPN, FAAP100	319	235	16792	4.70396	3.24542e-05	1.62274e-05	1.61e-05
ADGRF4		GO:0000731~DNA synthesis involved in DNA repair	9	2.31362	2.28456e-07	POLA1, BLM, RAD51D, BRIP1, RMI2, RAD51, EXO1, XRCC2, BRCA2	319	35	16792	13.5359	0.000320016	0.000106689	0.000105852
NPBWR1		GO:0000732~strand displacement	8	2.05656	3.94838e-07	BLM, RAD51D, BRIP1, RMI2, RAD51, EXO1, XRCC2, BRCA2	319	26	16792	16.1968	0.000553016	0.000138292	0.000137206
FOXQ1		GO:0006270~DNA replication initiation	8	2.05656	1.83244e-06	POLA1, SLF1, CDC45, POLE2, GINS4, MCM10, CDC7, MCM2	319	32	16792	13.1599	0.00256396	0.00051345	0.000509418
SLITRK6		GO:0042384~cilium assembly	13	3.3419	4.14258e-06	TTC26, TRAF3IP1, IFT172, CEP295, KIF24, RPGRIP1L, WDR35, TTC30B, TMEM67, TTC30A, NEK1, CEP41, C5ORF42	319	124	16792	5.51866	0.00578696	0.000967293	0.000959698
PTPRR		GO:0010165~response to X-ray	6	1.54242	4.76915e-05	BLM, RAD51, XRCC2, BRCC3, ERCC6, BRCA2	319	22	16792	14.3562	0.064634	0.00954511	0.00947017
LINC00511		GO:0000727~double-strand break repair via break-induced replication	4	1.02828	6.54094e-05	GINS2, CDC45, GINS4, CDC7	319	5	16792	42.1116	0.0875678	0.0114548	0.0113649
SYTL5		GO:0000724~double-strand break repair via homologous recombination	9	2.31362	7.71015e-05	GEN1, BLM, RAD51D, RAD51, XRCC2, TONSL, INO80, BRCA2, AP5S1	319	74	16792	6.4021	0.102393	0.0120021	0.0119079
IFIT2		GO:0006271~DNA strand elongation involved in DNA replication	5	1.28535	0.000146068	GINS1, GINS2, POLA1, GINS3, GINS4	319	15	16792	17.5465	0.185072	0.0204641	0.0203034
NR5A2		GO:0032508~DNA duplex unwinding	7	1.79949	0.000169401	GINS1, GINS2, BLM, BRIP1, CDC45, GINS4, INO80	319	44	16792	8.37447	0.211285	0.0215755	0.0214061
PTPRB		GO:0042073~intraciliary transport	5	1.28535	0.000191862	TTC26, TTC30B, TRAF3IP1, BBS12, TTC30A	319	16	16792	16.4498	0.235722	0.0223999	0.022224
MAP10		GO:0060271~cilium morphogenesis	11	2.82776	0.000266751	OFD1, TTC26, IFT88, IFT172, TMEM67, KIF24, NEK1, CEP41, RPGRIP1L, WDR35, C5ORF42	319	136	16792	4.25761	0.311864	0.0287476	0.0285219
DACT1		GO:0051607~defense response to virus	11	2.82776	0.00121206	FAM111A, RNASEL, POLR3B, OAS2, POLR3C, MX1, IFIT5, POLR3H, TRIM22, IFIT2, OASL	319	165	16792	3.5093	0.817156	0.121292	0.12034
EGLN3		GO:0036297~interstrand cross-link repair	6	1.54242	0.00227499	RAD51D, RAD51, FANCL, EXO5, FAAP100, FANCF	319	49	16792	6.44565	0.958865	0.212484	0.210816
OASL		GO:0000722~telomere maintenance via recombination	5	1.28535	0.00298691	POLA1, RAD51, RFC2, POLE2, BRCA2	319	32	16792	8.22492	0.984868	0.261542	0.259488
LINC01559		GO:0048478~replication fork protection	3	0.771208	0.00509936	BLM, TIPIN, BRCA2	319	6	16792	26.3197	0.999225	0.420247	0.416947
HERC6		GO:0006974~cellular response to DNA damage stimulus	11	2.82776	0.00641999	BLM, TIPIN, SLF1, EGLN3, RAD51, HERC2, APC, FANCL, MCM10, WDR76, FANCF	319	208	16792	2.78382	0.999879	0.482371	0.478583
TTC30A		GO:0006921~cellular component disassembly involved in execution phase of apoptosis	4	1.02828	0.0069484	CASP8, APC, CASP6, CLSPN	319	21	16792	10.0266	0.999943	0.482371	0.478583
SOX2		GO:0042148~strand invasion	3	0.771208	0.00705008	RAD51D, RAD51, XRCC2	319	7	16792	22.5598	0.99995	0.482371	0.478583
NCOA5		GO:0060337~type I interferon signaling pathway	6	1.54242	0.00723039	RNASEL, OAS2, MX1, IFI35, IFIT2, OASL	319	64	16792	4.93495	0.999962	0.482371	0.478583
DARS-AS1		GO:0006302~double-strand break repair	6	1.54242	0.00822055	BRIP1, ESCO2, BRCC3, INO80, BRCA2, PARP9	319	66	16792	4.78541	0.999991	0.5235	0.51939
NHLRC1		GO:0031069~hair follicle morphogenesis	4	1.02828	0.0140587	FOXQ1, SMO, ATP7A, FGFR2	319	27	16792	7.79844	1	0.856357	0.849633
FAM111B		GO:0051301~cell division	14	3.59897	0.0163813	MAP10, LMLN, HELLS, TIPIN, CDC7, BRCC3, INO80, SMC1A, SKA3, CENPE, NEK1, NEK3, SPDL1, SPC25	319	350	16792	2.10558	1	0.956259	0.948751
PRMT6		GO:0007067~mitotic nuclear division	11	2.82776	0.020125	OFD1, LMLN, HELLS, TIPIN, PBRM1, TADA2A, NEK1, NEK3, BRCC3, SKA3, SPC25	319	248	16792	2.33482	1	1	0.992857
EPSTI1		GO:0071479~cellular response to ionizing radiation	4	1.02828	0.0204421	BLM, RAD51, FIGNL1, INO80	319	31	16792	6.79219	1	1	0.992857
LCMT2		GO:0001833~inner cell mass cell proliferation	3	0.771208	0.0208162	GINS1, GINS4, BRCA2	319	12	16792	13.1599	1	1	0.992857
ARL14		GO:0006364~rRNA processing	10	2.57069	0.0210441	NOP56, RRP7A, RNASEL, IMP3, UTP3, MRTO4, GEMIN4, UTP20, MRM2, RRP15	319	214	16792	2.45979	1	1	0.992857
TCAF2		GO:0006383~transcription from RNA polymerase III promoter	4	1.02828	0.0241377	POLR3B, BRF1, POLR3C, POLR3H	319	33	16792	6.38055	1	1	0.992857
TMEM52B		GO:0006312~mitotic recombination	3	0.771208	0.0242971	RAD51D, RAD51, XRCC2	319	13	16792	12.1476	1	1	0.992857
OAS2		GO:0006470~protein dephosphorylation	7	1.79949	0.0327997	PTPRR, PTPRB, PPP1R3C, PTPN21, PPP2R3A, PTPN13, MTMR6	319	126	16792	2.92442	1	1	0.992857
SLC43A3		GO:1990426~mitotic recombination-dependent replication fork processing	2	0.514139	0.0375177	RAD51, BRCA2	319	2	16792	52.6395	1	1	0.992857
ELF3-AS1		GO:1902117~positive regulation of organelle assembly	2	0.514139	0.0375177	CEP295, STX18	319	2	16792	52.6395	1	1	0.992857
FAIM		GO:0045071~negative regulation of viral genome replication	4	1.02828	0.0397068	FAM111A, RNASEL, MX1, OASL	319	40	16792	5.26395	1	1	0.992857
PPP1R3C		GO:0007059~chromosome segregation	5	1.28535	0.0399396	CENPE, NEK3, ESCO2, SKA3, SPC25	319	68	16792	3.87055	1	1	0.992857
FLG		GO:0000082~G1/S transition of mitotic cell cycle	6	1.54242	0.0445128	POLA1, CDC45, POLE2, MCM10, CDC7, MCM2	319	102	16792	3.09644	1	1	0.992857
PCDH7							319	217	16792	2.18321	1	1	0.992857
PKD2							319	3	16792	35.093	1	1	0.992857
INTS9							319	3	16792	35.093	1	1	0.992857
SDCBP2-AS1							319	185	16792	2.2763	1	1	0.992857
RAB15							319	80	16792	3.28997	1	1	0.992857
PARP9							319	49	16792	4.2971	1	1	0.992857
SYT12							319	81	16792	3.24935	1	1	0.992857
ACE2							319	117	16792	2.69946	1	1	0.992857
ESCO2							319	4	16792	26.3197	1	1	0.992857
DUOX1							319	4	16792	26.3197	1	1	0.992857
EDARADD							319	4	16792	26.3197	1	1	0.992857
POLE2							319	4	16792	26.3197	1	1	0.992857
B3GLCT							319	4	16792	26.3197	1	1	0.992857
TTC30B							319	24	16792	6.57994	1	1	0.992857
MTG1							319	24	16792	6.57994	1	1	0.992857
SLC25A13							319	86	16792	3.06044	1	1	0.992857
EXO5							319	26	16792	6.07379	1	1	0.992857
SAMD9L							319	124	16792	2.54707	1	1	0.992857
MYOSLID							319	5	16792	21.0558	1	1	0.992857
LFNG							319	5	16792	21.0558	1	1	0.992857
C17orf97							319	5	16792	21.0558	1	1	0.992857
ARHGDIB							319	27	16792	5.84883	1	1	0.992857
HOXA7							319	57	16792	3.694	1	1	0.992857
PDK1							319	28	16792	5.63995	1	1	0.992857
DNAJC30
CCDC103
PRKCDBP
MCM10
PCDHGA1
XRCC2
C12orf4
PPFIA4
FBXO9
SLC35E3
CLN6
TMEM45A
CTD-2267D19.3
GEN1
MOCS3
NUTM2D
PIGM
POLA1
DISP1
REPS1
NUTM2A
TMEM44-AS1
RBL1
BLM
PPP1R26-AS1
ACOT11
TRIM22
TRAK2
EID2
ZSCAN5A
MUM1
POGLUT1
TRANK1
IKZF2
DDX28
PLEKHG1
CARD6
ZFP41
GDAP1
LYRM7
CFAP44
FER
LINC00863
HEATR3
TMEM67
TCF19
BRCC3
TIGD6
FGFR2
MPP6
EOGT
IQCE
OLFML2A
NOP14-AS1
GPR39
MEIS2
RRP15
AP5S1
CCDC71
BRIP1
LRRC45
POLR3B
ARHGEF10L
TELO2
HAS2
SYTL2
SKA3
PFKFB4
C21orf58
WDR60
PPP1R3G
ACP2
WBP4
AP4E1
TTPAL
E2F1
TTC26
MAML2
NRIP1
PRR15
GTF2IP13
PDF
IKBKE
RAD51D
POP1
UTP20
PPP3CB-AS1
POLR3H
DOPEY1
ARNT2
C14orf79
FAT4
ANKEF1
DHFR2
GINS2
ARSI
PXMP2
HPS6
SLC9A8
CCDC125
STIM2
SEMA3A
SCYL3
STX18
C2orf16
ZC3H10
LRRC37A4P
ZCCHC8
LMLN
CDC45
FANCL
CHMP6
SMO
LYSMD4
POLR3C
PHTF1
IFIT5
BAIAP2-AS1
HECTD2
GINS3
JRKL
FKRP
MT-CO3
SUOX
BRCA2
KCNJ15
RAD51
CRYBG3
B3GALT6
SLC35G2
C1orf112
C2orf42
TRIM21
GINS4
PROB1
NRAV
ERCC6L2
GTF2H2C
RALGAPA2
HRH1
YAE1D1
SLC38A7
STXBP5
TIPIN
KCTD11
EPM2AIP1
FAM208A
EPN3
NCAPH2
TADA2A
MCAT
KIF24
WDR35
PYCRL
PAFAH2
SLC19A1
PTPN21
ACCS
C8orf58
UMPS
C1RL-AS1
TMEM63A
RMI2
KIAA1841
SRGAP1
CARMIL1
EXO1
CHAF1A
KIAA1468
RIOX1
NOP56
NIPAL1
TMEM102
C5orf42
CNKSR1
PEX3
CHAF1B
EPHX4
MYO5A
CACHD1
ADCK5
CLSPN
SPDL1
C1orf74
CEP295
SPC25
CEP41
CASP8
HMMR
BBS12
PHACTR2
WDR76
NEK3
TK1
SIGLEC15
UPRT
PARS2
CBX5
MCM2
FAHD1
THNSL1
C1orf116
MX1
TRAF3IP1
ATP7A
OVCA2
USP34
TNK1
PRMT7
EFNB2
WAC-AS1
DAGLA
EPS8
IFT88
CENPE
PEX12
VSIG10
TRMT10C
LPIN3
MBTD1
RRP7A
TAF6L
DENND4A
PFAS
TONSL
C17orf62
FAM111A
HELLS
C21orf91
TRMT12
SPRYD4
LRIG3
BICDL2
KIAA1524
IMP3
IFT172
THOP1
COG8_1
ARHGEF9
DOLK
RFC2
CCDC71L
CTR9
FIGNL1
RBBP9
MED18
ALDH16A1
ATP10D
IFI35
PBRM1
TRPM7
ARFRP1
MTMR6
HERC2
PTPN13
TMEM19
TMEM185B
ANKRD13A
PTER
BRF1
MRTO4
NEK1
TUSC1
ARHGAP32
SLC35B4
CDC7
BLOC1S4
LINC00094
PLEKHG2
CENPK
PPP1R13B
EPC2
INO80
SUGP1
MEF2A
UTP3
MRM2
NAA40
INPP4B
GEMIN4
SMC1A
NCOA2
APPBP2
ABCB10
FOXL2
PDDC1
TTF2
RANBP6
ERCC6
TIGD2
NFATC2IP
BHLHE41
SERTAD4
GBE1
APC
CDC42EP3
GINS1
WDR73
TJP1
ZMYND11
LINC00667
UROS
TRIP11
OFD1
RNASEL
TMA16
APOL6
QTRT2
ANKRD26
NSMCE3
CASP6
PPP2R3A
AGGF1
RPGRIP1L
SH3BP5L
F8A1
ERI2
BCKDK
C5orf24
WDR81
FANCF
FAM129A
DNAJC11
EEF2K
HERC2P2
C12orf43
PHRF1
TRADD
POM121C
INTS5
ZFP62
TGFBRAP1
SLF1
FAM114A2
FAAP100

## Sheet: S3 unique up MSC V
817 elements included exclusively in "VM-CUB1 MSC up":
DEG		Term	Count	%	PValue	Genes	List Total	Pop Hits	Pop Total	Fold Enrichment	Bonferroni	Benjamini	FDR
AP000439.1		GO:0006888~ER to Golgi vesicle-mediated transport	24	3.11688	3.44897e-08	COPB2, SEC23A, SEC24A, KDELR1, GBF1, COG3, TGFA, BET1L, YIF1A, ARCN1, YIF1B, LMAN1, COL7A1, CREB3L2, STX5, HYOU1, COPG1, WHAMM, SEC24D, SEC22B, SEC24C, DYNC1I1, BET1, SEC31A	634	160	16792	3.97287	9.57388e-05	9.57434e-05	9.55709e-05
AC226119.5		GO:0036498~IRE1-mediated unfolded protein response	12	1.55844	1.0784e-05	SEC61A2, MYDGF, XBP1, CUL7, SHC1, GFPT1, SYVN1, HYOU1, PDIA6, YIF1A, PDIA5, SEC31A	634	59	16792	5.38694	0.0294929	0.0101217	0.0101035
LST1		GO:0002474~antigen processing and presentation of peptide antigen via MHC class I	9	1.16883	1.09384e-05	SEC23A, SEC24A, CANX, TAP1, CALR, SEC24D, SEC24C, SEC31A, HLA-DQB1	634	30	16792	7.94574	0.0299089	0.0101217	0.0101035
C6orf15		GO:0006954~inflammatory response	32	4.15584	4.65976e-05	PTGFR, SEMA7A, ECM1, PTAFR, PIK3CD, LIAS, HDAC9, TNF, RELB, C3, NDST1, ZC3H12A, RELT, IL15, SPHK1, PLA2G4C, TNFRSF10B, TNFRSF10A, IL17RE, CYP4F11, BMP6, NFKB2, IL1A, BMP2, THEMIS2, TNIP1, KRT16, AXL, IL1B, TNFRSF25, ADAM8, EPHA2	634	379	16792	2.23627	0.121341	0.0323387	0.0322805
PHF24		GO:0030335~positive regulation of cell migration	20	2.5974	6.90611e-05	SUN2, SEMA7A, XBP1, EDN1, SMAD3, SEMA3C, SPHK1, DAPK3, PDGFB, PIK3CD, LAMB1, LAMC2, CIB1, SEMA3F, MMP14, BMP2, PLAU, S1PR1, CDH13, HBEGF	634	184	16792	2.87889	0.174462	0.0339821	0.0339209
LTB		GO:0048661~positive regulation of smooth muscle cell proliferation	11	1.42857	7.41086e-05	CAMK2D, EDN1, PTAFR, PDGFB, S1PR1, CDH13, HMOX1, IL6R, TNF, TGM2, HBEGF	634	60	16792	4.85573	0.18595	0.0339821	0.0339209
RNF112		GO:0048208~COPII vesicle coating	11	1.42857	8.56897e-05	LMAN1, SEC23A, SEC24A, COL7A1, STX5, TGFA, SEC22B, SEC24D, SEC24C, SEC31A, BET1	634	61	16792	4.77613	0.211706	0.0339821	0.0339209
RRAD		GO:0045766~positive regulation of angiogenesis	14	1.81818	0.000393436	ECM1, XBP1, BTG1, TNFSF12, SPHK1, TWIST1, ADM, C3, IL1A, MYDGF, RRAS, IL1B, ZC3H12A, HMOX1	634	115	16792	3.22436	0.664587	0.136522	0.136276
PDZK1IP1		GO:0097191~extrinsic apoptotic signaling pathway	8	1.03896	0.000894195	SMAD3, TNFSF12, G0S2, CIB1, TNFRSF10A, IL6R, TNF, PML	634	42	16792	5.04492	0.916541	0.275809	0.275313
TNF		GO:0002230~positive regulation of defense response to virus by host	6	0.779221	0.00115687	TRIM6, APOBEC3F, TRAF3IP2, APOBEC3G, ZC3H12A, PML	634	22	16792	7.2234	0.959778	0.321148	0.32057
EGFR-AS1		GO:0030968~endoplasmic reticulum unfolded protein response	8	1.03896	0.0013643	XBP1, TBL2, SELENOS, CTH, CREB3L2, SYVN1, PARP16, AARS	634	45	16792	4.70859	0.977402	0.3443	0.34368
CDH15		GO:0006636~unsaturated fatty acid biosynthetic process	5	0.649351	0.00195849	FADS3, ELOVL1, ELOVL4, ELOVL7, FADS1	634	15	16792	8.8286	0.99567	0.423337	0.422575
PRSS36		GO:0034976~response to endoplasmic reticulum stress	10	1.2987	0.00198249	UFL1, XBP1, CREB3L2, TNFRSF10B, ATP2A1, HYOU1, PDIA6, THBS4, PDIA5, PDIA4	634	75	16792	3.53144	0.995949	0.423337	0.422575
IL1R2		GO:0010628~positive regulation of gene expression	21	2.72727	0.0022759	PTGFR, TLE1, SMAD3, PLAG1, MST1, PDGFB, PIK3CD, TWIST1, MSN, LRRC32, TNF, HINFP, IL1A, BMP2, TRIM6, AGO3, IL1B, ZC3H12A, LCN2, CALR, CD46	634	262	16792	2.12291	0.998209	0.4384	0.437611
KCNQ1		GO:0032869~cellular response to insulin stimulus	10	1.2987	0.00238287	XBP1, SELENOS, GOT1, PCSK9, SORBS1, SLC2A4, CPEB2, HDAC9, VAMP2, SLC9A1	634	77	16792	3.43971	0.99867	0.4384	0.437611
RP11-763B22.4		GO:0008652~cellular amino acid biosynthetic process	6	0.779221	0.00255152	GLUD1, GOT1, GLS2, PYCR1, ASNS, ALDH18A1	634	26	16792	6.11211	0.999168	0.4384	0.437611
TNXB		GO:0034599~cellular response to oxidative stress	9	1.16883	0.00268473	XBP1, G6PD, SELENOS, SRXN1, ZC3H12A, SLC11A2, PYCR1, CPEB2, RBM11	634	64	16792	3.72457	0.999426	0.4384	0.437611
PDE2A		GO:0071456~cellular response to hypoxia	11	1.42857	0.00330333	EDN1, TBL2, EPAS1, MST1, HMOX1, TWIST1, ADAM8, HYOU1, SLC2A4, CPEB2, SLC9A1	634	96	16792	3.03483	0.999897	0.486396	0.48552
RP11-540D14.8		GO:0045944~positive regulation of transcription from RNA polymerase II promoter	55	7.14286	0.00332908	CSRNP1, CITED4, AKAP8L, TNF, MYDGF, SIX2, ZC3H12A, CREB3L2, KDM6B, EDN1, TET1, NRG1, IL1A, ELF4, ZNF639, IL1B, CDH13, IRF5, HOXB1, MZF1, KMT2A, WBP2, PLAG1, EPAS1, SATB2, TWIST1, ADRB2, SLC9A1, FSTL3, RELB, HELZ2, S1PR1, CAMTA2, E2F5, AAMDC, E2F7, ESRRA, CDKN2B, XBP1, JUND, SMAD3, FZD5, HMGA1, ARID3A, ARID3B, BMP6, ELL3, PML, NFKB2, MLXIPL, BMP2, TNIP1, TEF, TCEA2, EZH1	634	981	16792	1.48493	0.999905	0.486396	0.48552
RP11-689P11.2		GO:0051897~positive regulation of protein kinase B signaling	10	1.2987	0.00431246	MYDGF, XBP1, AXL, AKR1C2, ADAM8, NRG1, TXN, ZP3, TNF, HBEGF	634	84	16792	3.15307	0.999994	0.598569	0.597491
SAA1		GO:0045785~positive regulation of cell adhesion	7	0.909091	0.00520805	CYTH3, SAA1, ADAM8, NRG1, STX3, TNF, TGM2	634	43	16792	4.31164	0.999999	0.688454	0.687214
LRRC32		GO:0055114~oxidation-reduction process	36	4.67532	0.0057819	SRXN1, GDI1, MAOA, FAXDC2, GMPR2, PLOD3, TXN, ECSIT, ALKBH7, FADS3, SDR16C5, CYP11A1, SESN1, LDHD, PCBD1, FADS1, KDM6B, G6PD, SMOX, GPX3, TXNRD1, AKR1C1, OSGIN1, PYCR1, AKR1C2, KCNAB2, CYP4F11, PDIA5, GLUD1, BMP2, NDUFS7, FASN, CYP2S1, CRYL1, ALDH18A1, KDM7A	634	592	16792	1.61062	1	0.729571	0.728257
GUCY2EP		GO:0045669~positive regulation of osteoblast differentiation	8	1.03896	0.00714965	BMP2, JUND, SUCO, IL6R, ACVR2B, BMP6, CTHRC1, CD276	634	60	16792	3.53144	1	0.862932	0.861378
AQP7		GO:0016553~base conversion or substitution editing	3	0.38961	0.00809262	APOBEC3F, APOBEC3G, ADARB1	634	4	16792	19.8644	1	0.884389	0.882796
TINCR		GO:0031670~cellular response to nutrient	3	0.38961	0.00809262	CDKN2B, XBP1, HMOX1	634	4	16792	19.8644	1	0.884389	0.882796
NRN1L		GO:0006886~intracellular protein transport	18	2.33766	0.00828318	COPB2, SEC23A, SEC24A, KDELR1, COG3, ARCN1, STX1B, SELENOS, TIMM17B, STX5, AP3S2, COPG1, STX3, ZP3, SEC24D, SEC24C, SIL1, STX1A	634	236	16792	2.0201	1	0.884389	0.882796
RASGRP2		GO:0030501~positive regulation of bone mineralization	6	0.779221	0.00953407	BMP2, SMAD3, ADRB2, ACVR2B, BMP6, CD276	634	35	16792	4.54042	1	0.980244	0.978478
SDR16C5		GO:0048278~vesicle docking	5	0.649351	0.0100061	STX1B, NDRG4, STX5, STX3, STX1A	634	23	16792	5.75778	1	0.992038	0.990251
LGI4		GO:0001525~angiogenesis	17	2.20779	0.0105246	ECM1, XBP1, FZD5, SHC1, EPAS1, TNFSF12, TGFA, CIB1, SHB, HSPG2, MYDGF, MMP14, ZC3H12A, S1PR1, MYH9, HMOX1, ADAM8	634	223	16792	2.0191	1	1	0.998559
SYCE3		GO:0055089~fatty acid homeostasis	4	0.519481	0.0114919	MLXIPL, XBP1, DGAT2, GOT1	634	13	16792	8.14948	1	1	0.998559
SAMD11		GO:0006890~retrograde vesicle-mediated transport, Golgi to ER	9	1.16883	0.0120141	COPB2, KDELR1, GBF1, COG3, GOLPH3L, COPG1, SEC22B, RAB6B, ARCN1	634	82	16792	2.90698	1	1	0.998559
ADAM8		GO:0007264~small GTPase mediated signal transduction	18	2.33766	0.0122116	DOCK4, RAB4B, GDI1, RRAD, RAB3D, ARL1, RHOF, RASGRP2, PLD2, RAB32, ARHGAP33, RAB40C, RRAS, RAC2, HMOX1, RGL3, RAB6B, ARL8A	634	246	16792	1.93799	1	1	0.998559
ALMS1-IT1		GO:0010807~regulation of synaptic vesicle priming	3	0.38961	0.0131519	STX1B, STXBP1, STX1A	634	5	16792	15.8915	1	1	0.998559
RP11-492I21.1		GO:1903874~ferrous iron transmembrane transport	3	0.38961	0.0131519	SLC25A37, SLC11A2, SLC39A14	634	5	16792	15.8915	1	1	0.998559
G0S2		GO:0048193~Golgi vesicle transport	4	0.519481	0.0142225	CYTH3, GOLGA5, ARL1, GOLPH3L	634	14	16792	7.56737	1	1	0.998559
CYP11A1		GO:0001938~positive regulation of endothelial cell proliferation	8	1.03896	0.0149676	MYDGF, ECM1, BMP2, TNFSF12, PDGFB, CDH13, THBS4, BMP6	634	69	16792	3.07082	1	1	0.998559
C3		GO:0007155~cell adhesion	28	3.63636	0.015428	FBLN7, CNTNAP1, TINAGL1, TNXB, PXN, LAMC2, CIB1, HAPLN3, THBS4, PTPRF, NUAK1, S1PR1, IGFBP7, IL32, LAMB3, LAMB1, SORBS1, RGMB, MTSS1, IGSF11, THEMIS2, PRPH2, COL7A1, NINJ1, CDH13, CDH15, NECTIN4, GNE	634	459	16792	1.61569	1	1	0.998559
DNAH17		GO:0045840~positive regulation of mitotic nuclear division	5	0.649351	0.0154574	IL1A, EDN1, IL1B, PDGFB, TGFA	634	26	16792	5.09342	1	1	0.998559
PDGFB		GO:0006520~cellular amino acid metabolic process	6	0.779221	0.0165772	SLC6A6, GLUD1, GLS2, GGT1, GCAT, SLC7A2	634	40	16792	3.97287	1	1	0.998559
JSRP1		GO:0001649~osteoblast differentiation	10	1.2987	0.0166696	UFL1, SEMA7A, BMP2, FASN, TP53INP2, TWIST1, SND1, LGR4, BMP6, EPHA2	634	104	16792	2.54671	1	1	0.998559
RP13-631K18.3		GO:0060333~interferon-gamma-mediated signaling pathway	8	1.03896	0.0173086	TRIM8, CAMK2D, MT2A, IFNGR2, PTAFR, IRF5, PML, HLA-DQB1	634	71	16792	2.98432	1	1	0.998559
DGAT2		GO:0055007~cardiac muscle cell differentiation	5	0.649351	0.0176176	KDM6B, BMP2, NRG1, CALR, SLC9A1	634	27	16792	4.90478	1	1	0.998559
EDN1		GO:0007030~Golgi organization	8	1.03896	0.0212864	LMAN1, CUL7, GOLGA5, GBF1, COG3, ARL1, GOLPH3L, KIFC3	634	74	16792	2.86333	1	1	0.998559
PRPH2		GO:0032496~response to lipopolysaccharide	13	1.68831	0.0215798	PTGFR, EDN1, JUND, TNFRSF10B, ADM, TNFRSF10A, LIAS, IL18BP, NFKB2, TRIM6, TNFRSF25, TRIB1, RELT	634	164	16792	2.09948	1	1	0.998559
CALCR		GO:0001934~positive regulation of protein phosphorylation	11	1.42857	0.0219004	C3, MYDGF, XBP1, BMP2, IL1B, DVL1, PLAUR, AXIN1, OPRL1, CIB1, TNF	634	127	16792	2.29405	1	1	0.998559
RP11-437B10.1		GO:0042149~cellular response to glucose starvation	5	0.649351	0.0224783	XBP1, TBL2, ZC3H12A, ASNS, RRP8	634	29	16792	4.56652	1	1	0.998559
ZP3		GO:0061025~membrane fusion	6	0.779221	0.0242158	STX1B, STX5, STX3, STX1A, BET1L, VAMP2	634	44	16792	3.6117	1	1	0.998559
RP11-92G12.3		GO:0007165~signal transduction	58	7.53247	0.0244232	CNTNAP1, ECM1, GDI1, RAPH1, PIK3CD, ADM, CBLB, SHB, SYDE2, PLAU, RAC2, TMED4, TLE1, IL15, SPHK1, PLAUR, AXIN1, PPP2R5D, OCRL, TRAF1, RGMB, FRS3, ITPKB, PLPP5, NPC1, RASA3, RASA4, IL1B, SPARCL1, TNFRSF25, LTB, HBEGF, SDC4, SHC1, RRAD, EPAS1, PXN, ARHGAP19, DAPP1, TXN, RASGRP2, RAP1GAP, C3, FLNB, TXNRD1, TNFSF12, PDE2A, TNFRSF10B, TNFRSF10A, ACVR2B, EPOR, MAPK12, ARHGAP33, ARL2BP, AXL, GKAP1, MAP3K…	634	1161	16792	1.32315	1	1	0.998559
RHCE		GO:0071310~cellular response to organic substance	4	0.519481	0.0244384	IL1B, SATB2, CALR, CD68	634	17	16792	6.23195	1	1	0.998559
CITED4		GO:0010460~positive regulation of heart rate	4	0.519481	0.0244384	EDN1, KCNQ1, ADM, TRPM4	634	17	16792	6.23195	1	1	0.998559
IL1B		GO:0071276~cellular response to cadmium ion	4	0.519481	0.0244384	MT1F, HMOX1, MT1X, MT1E	634	17	16792	6.23195	1	1	0.998559
ARID3A		GO:0071639~positive regulation of monocyte chemotactic protein-1 production	3	0.38961	0.0262675	IL1A, IL1B, TWIST1	634	7	16792	11.3511	1	1	0.998559
ZNF165		GO:0019367~fatty acid elongation, saturated fatty acid	3	0.38961	0.0262675	ELOVL1, ELOVL4, ELOVL7	634	7	16792	11.3511	1	1	0.998559
CTD-2105E13.6		GO:0008366~axon ensheathment	3	0.38961	0.0262675	CLDN11, PRX, NRG1	634	7	16792	11.3511	1	1	0.998559
RP11-334C17.5		GO:0034625~fatty acid elongation, monounsaturated fatty acid	3	0.38961	0.0262675	ELOVL1, ELOVL4, ELOVL7	634	7	16792	11.3511	1	1	0.998559
LINC00663		GO:0034626~fatty acid elongation, polyunsaturated fatty acid	3	0.38961	0.0262675	ELOVL1, ELOVL4, ELOVL7	634	7	16792	11.3511	1	1	0.998559
TET1		GO:0031668~cellular response to extracellular stimulus	4	0.519481	0.0285235	CDKN1A, CDKN2B, ADORA2B, AXL	634	18	16792	5.88573	1	1	0.998559
PTGFR		GO:0016192~vesicle-mediated transport	12	1.55844	0.0290616	STX1B, COPB2, GOLGA4, SEC23A, STX5, AP3S2, COPG1, SEC22B, ZFPL1, MAPK8IP3, STX1A, VAMP2	634	152	16792	2.09098	1	1	0.998559
RP1-313I6.12		GO:0001974~blood vessel remodeling	5	0.649351	0.0311649	SEMA3C, EPAS1, AXL, ACVR2B, TGM2	634	32	16792	4.13841	1	1	0.998559
IL32		GO:0051781~positive regulation of cell division	6	0.779221	0.0312233	FGF5, IL1A, IL1B, PDGFB, TGFA, THBS4	634	47	16792	3.38117	1	1	0.998559
LVCAT1		GO:0016567~protein ubiquitination	22	2.85714	0.0315742	RNF44, CUL7, KLHL36, SMURF1, FBXO2, SYVN1, NEDD4L, DTX2, CBL, TRIM8, MARCH2, TMEM189, TRAF7, NEURL1B, CDC34, RNF169, RAB40C, UVSSA, KCTD13, MKRN3, ARIH1, DCAF11	634	359	16792	1.62309	1	1	0.998559
ARG2		GO:0043410~positive regulation of MAPK cascade	8	1.03896	0.032937	MYDGF, TRAF7, BMP2, PDGFB, TNFRSF25, ADRB2, IL6R, RELT	634	81	16792	2.61588	1	1	0.998559
RP1-28O10.1		GO:0045926~negative regulation of growth	4	0.519481	0.0329465	MT2A, MT1F, MT1X, MT1E	634	19	16792	5.57596	1	1	0.998559
FTCD		GO:0030220~platelet formation	4	0.519481	0.0329465	ACTN1, MYH9, NBEAL2, CIB1	634	19	16792	5.57596	1	1	0.998559
NRG1		GO:0071294~cellular response to zinc ion	4	0.519481	0.0329465	MT2A, MT1F, MT1X, MT1E	634	19	16792	5.57596	1	1	0.998559
HRAT92		GO:0042632~cholesterol homeostasis	7	0.909091	0.0331403	XBP1, DGAT2, NPC1, NPC2, AKR1C1, PCSK9, ABCG1	634	64	16792	2.89688	1	1	0.998559
SAA2		GO:2000650~negative regulation of sodium ion transmembrane transporter activity	3	0.38961	0.0341598	CAMK2D, PCSK9, NEDD4L	634	8	16792	9.93218	1	1	0.998559
NINJ1		GO:0016081~synaptic vesicle docking	3	0.38961	0.0341598	STX1B, STX3, STX1A	634	8	16792	9.93218	1	1	0.998559
RP5-1004I9.1		GO:1902042~negative regulation of extrinsic apoptotic signaling pathway via death domain receptors	5	0.649351	0.034441	TMBIM1, HMOX1, TNFRSF10B, TNFRSF10A, RFFL	634	33	16792	4.013	1	1	0.998559
THBS4		GO:2000463~positive regulation of excitatory postsynaptic potential	4	0.519481	0.0377043	STX1B, NLGN2, DVL1, STX1A	634	20	16792	5.29716	1	1	0.998559
BSPRY		GO:0006541~glutamine metabolic process	4	0.519481	0.0377043	GLUD1, GLS2, GFPT1, ASNS	634	20	16792	5.29716	1	1	0.998559
CACNA1F		GO:0007269~neurotransmitter secretion	6	0.779221	0.0423639	GAD1, STXBP1, DVL1, STX1A, VAMP2, BAIAP3	634	51	16792	3.11598	1	1	0.998559
PLAU		GO:0071277~cellular response to calcium ion	6	0.779221	0.0423639	ITPKB, CAMK2D, EDN1, JUND, RASA4, RASGRP2	634	51	16792	3.11598	1	1	0.998559
MLXIPL		GO:0071243~cellular response to arsenic-containing substance	3	0.38961	0.0428406	MKNK2, HMOX1, CPEB2	634	9	16792	8.8286	1	1	0.998559
RP11-78L16.1		GO:1904754~positive regulation of vascular associated smooth muscle cell migration	3	0.38961	0.0428406	DOCK4, XBP1, PDGFB	634	9	16792	8.8286	1	1	0.998559
RP4-737E23.2		GO:2000008~regulation of protein localization to cell surface	3	0.38961	0.0428406	GBF1, KCNAB2, RAB11FIP5	634	9	16792	8.8286	1	1	0.998559
YPEL1		GO:0070886~positive regulation of calcineurin-NFAT signaling cascade	3	0.38961	0.0428406	CIB1, NRG1, SLC9A1	634	9	16792	8.8286	1	1	0.998559
ADIRF-AS1		GO:1903955~positive regulation of protein targeting to mitochondrion	8	1.03896	0.043462	SLC17A9, FZD5, GLS2, CSNK2A2, RAC2, NKAP, NRG1, RPL28	634	86	16792	2.4638	1	1	0.998559
BMP6		GO:0015031~protein transport	23	2.98701	0.0448693	XBP1, RAB4B, GDI1, RAB3D, STXBP1, GBF1, VPS37D, BET1L, YIF1A, ARCN1, SEC61A2, ARHGAP33, LMAN1, CALCR, ZMAT3, MYH9, SEC22B, RAB6B, VAMP2, BET1, ATG4D, TMED4, SEC31A	634	395	16792	1.54221	1	1	0.998559
TMEM91		GO:0050714~positive regulation of protein secretion	5	0.649351	0.0454251	IL1A, SEC24A, GOLPH3L, ADAM8, BMP6	634	36	16792	3.67858	1	1	0.998559
HBEGF		GO:0006633~fatty acid biosynthetic process	6	0.779221	0.0454779	ELOVL1, XBP1, ELOVL4, FASN, FAXDC2, ELOVL7	634	52	16792	3.05605	1	1	0.998559
FAM83E		GO:0040008~regulation of growth	6	0.779221	0.0487248	IGSF11, GAP43, SHC1, ZMAT3, TKT, TMEM8B	634	53	16792	2.99839	1	1	0.998559
MEX3B		GO:0000187~activation of MAPK activity	9	1.16883	0.0491323	BMP2, SHC1, ADORA2B, IL1B, SAA1, TGFA, NRG1, LPAR3, TNF	634	107	16792	2.22778	1	1	0.998559
RP5-1198O20.4		GO:2001240~negative regulation of extrinsic apoptotic signaling pathway in absence of ligand	5	0.649351	0.0494719	IL1A, IL1B, EYA3, NRG1, TNF	634	37	16792	3.57916	1	1	0.998559
RP6-65G23.3		GO:0061077~chaperone-mediated protein folding	5	0.649351	0.0494719	TTC9, CRTAP, CANX, CALR, PDIA4	634	37	16792	3.57916	1	1	0.998559
OSGIN1		GO:0007588~excretion	5	0.649351	0.0494719	ADORA2B, SLC22A18, HMOX1, AQP7, NEDD4L	634	37	16792	3.57916	1	1	0.998559
EML2-AS1
CNTNAP1
AKR1C2
DNAH10OS
BCRP3_2
C6orf1
C17orf107
LENG8-AS1
STX1B
TBX2-AS1
TDRKH-AS1
LAMC2
ECM1
CADM4
VPS37D
PYCR1
LIME1
ARID3B
PLA2G4C
UNKL
KRT80
BAHCC1
SFTA1P
GS1-259H13.2
GATSL3
MT1X
CORO6
HMGCLL1
ABCG1
SLC2A4
IL1A
RP11-302B13.5
KDM4A-AS1
ARHGEF19
MAP1B
RP11-440L14.1
OPRL1
TP53INP2
RP11-244H3.1
ARRDC4
ADAMTSL4
TMEM265
MT2A
HMOX1
LPAR3
FBXO2
CCDC114
IDH1-AS1
DICER1-AS1
RP11-195F19.9
MT1F
WNK4
POU6F1
TMEM158
RP11-660L16.2
TMEM189
CFAP45
PRSS22
LINC01273
GLS2
GGT1
DLG2
RAB3D
TRAF1
KREMEN2
KMT2E-AS1
KRT16
MTSS1
EMP3
LAMB3
ADAM11
PPP1R18
GRAMD1A
THEMIS2
GIPR
SH2D5
ZNF436-AS1
ATP2A1
PTAFR
PLAUR
RP11-504P24.3
PRX
ACVR2B
EFHD2
LDHD
HBE1
LCN2
CUL7
TMEM178B
EPHA2
MIR181A2HG
FGF5
TNFSF12
CPEB2
GAD1
GPSM1
LURAP1L
NECAB1
AKR1C1
EFEMP2
KTN1-AS1
STX1A
RP11-44M6.7
HOXB-AS1
TRPM4
SPHK1
TGFBR3L
SLC26A11
CDKN2D
NEDD4L
ANXA6
ADAMTS13
NECTIN4
LINC00887
RAB6B
COL27A1
OLMALINC
KDM6B
EPOR
CALR
ZNF699
RP11-441O15.3
FAM89B
HOXB1
SLC12A4
ADM
MELTF
PDGFRL
SGK494
RAP1GAP
VSIG10L
SEMA7A
RBM11
MIR205HG
SEC24A
RP1-92O14.3
RP11-347C12.3
RNF44
BTG1
PTPRF
FOXK1
C16orf95
MISP
LGR4
CNGB1
EML2
SEC24D
S1PR1
LINC01011
PRRT1
HAPLN3
AZIN2
BET1L
TGDS
CDKN1A
ZC3H12A
IL18BP
GOLGA5
YIF1A
ANKRD18B
STARD10
BAIAP3
ST3GAL1
DSCR8
LEMD1
MAGEH1
EPAS1
KAZALD1
POFUT2
RHOF
SPARCL1
SEMA3C
RP11-783K16.13
TWIST1
SIX2
GKAP1
MAOA
AZIN1-AS1
FGD6
ZNF550
RP11-159D12.2
SLC46A1
PDZD7
STX3
NFKB2
ASNS
LINC00513
SLC25A37
COL7A1
RP11-395G23.3
SLC17A9
FBLIM1
ANO8
FSTL3
C6orf136
PGM3
CRIPAK
GPX3
GID4
POLD4
CRYL1
STN1
LMTK3
CTHRC1
CD68
TXNRD1
TESK2
ST3GAL4
FASN
ADORA2B
COPG1
CTC-338M12.4
CWF19L2
MTMR4
C10orf55
CALU
FAM219A
ARHGAP19
MMD
SLCO1B1
SLC22A18
MTSS1L
RASA4
MAMLD1
UPK3B
PLAG1
IGF2BP2
NEURL1B
SGSH
DNASE1L1
STXBP1
SUGP2
ATXN2L
VMAC
AARS
RP11-10K16.1
AKAP12
RELB
MICALCL
ITPRIP
TMEM132A
JUND
PDIA5
BRI3
TKT
ZNF697
TMEM159
FAM131C
PIK3CD
EZH1
HAGHL
TNIP1
ZNF805
PAQR6
TTBK2
TMCC3
CTH
SLC17A5
ZNF341
LONRF1
SMOX
MMP14
FAM83G
GDPD1
TMEM8B
LONRF3
LMAN1
TNFRSF10B
TMEM205
IL15
KIF9-AS1
ELOVL1
FRS3
DDAH2
MTMR11
TGM2
RGMB
LINC00491
FAM24B
CDR2
SMAD3
ADRB2
CAPS
SYVN1
LINC02081
CLDN11
PKN1
RUSC2
KIFC3
TMC4
PLEKHF1
C8orf44
SYNPO
TMED4
DMPK
KPNA5
SEC31A
RP11-410L14.2
ZNF143
LIX1L
WDR83
PCSK9
CBARP
TPRN
SRXN1
RP11-11N9.4
QPCTL
RRP8
ZNF331
PDXDC1
HYOU1
CDKN2B
NUAK1
HLA-DQB1
SLC50A1
METTL21A
TLE1
HDAC9
ARL8A
SYNGR2
CGB7
SLC7A2
SYDE2
UHRF1BP1
ELF4
CD276
RP11-158H5.7
WIPF3
TNFRSF10A
MPC1
SEZ6L2
TRIM6
RAB40C
KLC4
RTN2
RNF215
MST1
CKMT2-AS1
ZNF639
ARSK
GZF1
IGFBP7
TMEM214
TRPC1
FAM117B
MAP3K21
AXL
LINC01419
CCDC88C
MAP3K9
DTX2
FZD5
CSRNP1
STX5
NAV2
INAFM2
FAXDC2
BEST4
EPB41
MAMDC2
C6orf223
RP11-43F13.1
LINC01980
TDRKH
RP11-1149O23.3
RAC2
UBTD1
PDIA4
PEAR1
OTUD3
NPC1
HMGA1
HSPG2
IGSF11
DOCK4
LINC01608
GOT1
SLC41A1
TUFT1
DVL1
CYP2S1
SWI5
DYSF
PARP16
TRIM16L
POPDC3
GALK1
AGPAT2
KCTD13
LRRC8B
ABCC3
GAP43
MYH9
VAMP2
SMCO4
FAM214B
FCHSD2
TSPAN4
B3GAT3
KIAA1522
MKNK2
C9orf72
FXR2
TTC9
CBLB
ADARB1
TBKBP1
KDM7A
ZDHHC24
FLNA
CYP4F11
SHB
DYNC1I1
PLPP5
ZNF598
ACTN1
TRAF3IP2
ZNF678
AKAP8L
TMEM171
TBL2
CASC9
MRPL2
GFPT1
PMM1
SEMA3F
TRIM29
ZNF277
GBF1
CRTAP
KIAA1211
MARCH2
ZFPL1
MAP1LC3A
RAPH1
TMBIM1
ELL3
GLUD1
ARCN1
APOBEC3F
SMTN
AAMDC
MIEF2
FADS3
ARIH1
PML
ZNF581
FBLN7
TRIQK
CANX
C11orf54
CDC34
SATB2
CH17-431G21.1
ZNF74
RGL3
KCNAB2
NFKBIL1
IL17RE
NDRG4
IRF5
GPR155
RAB32
CA11
KDELR1
MAPKBP1
TTC28-AS1
EXD3
NFKBIE
RAB4B
CCNI
TIMM17B
MT1E
NAT6
ASMTL
SLC6A6
KLHL36
RAET1E-AS1_1
FLYWCH1
SAT2
MAGED1
BMP2
TINAGL1
ATG4D
AP3S2
MKRN3
ADPRM
HINT3
SEC61A2
G6PD
XBP1
YIF1B
ARHGAP33
ZNF330
GOLGA3
POLG
GCAT
PHLPP2
GDI1
DRAM2
IL6R
CEP120
RFFL
DNAJC6
APOPT1
ANAPC13
IFNGR2
APOBEC3G
CMIP
LYSMD3
PRSS16
DAPK3
DFNA5
HELZ2
AXIN1
GALNT3
RRAS
NIPA1
GOLGA4
ST3GAL3
ELOVL7
TTC39B
MZF1
MPST
ZBTB41
CS
CALML3-AS1
DNHD1
RNF169
ZNF652
CAMTA2
E2F5
DLGAP4
CAPN2
MAPK8IP3
FAHD2B
HKR1
ARL1
CCDC85B
ZNF337
SBF2
PLD2
KMT2A
TSKU
HINFP
SLC11A2
ALKBH7
SEC23A
CAMK2D
ALAS1
ELL2
ABTB1
FLNB
PARP6
MCRIP2
MSN
NBEAL2
C16orf58
ACSS3
ITPKB
SELENOS
SCRN2
ISCA2
IFI27L1
TRIB1
DYRK3
CHPF
ZNF766
TNNT1
GNA15
CAPN7
ABHD10
POLM
ZNF227
ZNF595
FRG1BP
CREB3L2
TFPI2
PXN
CBL
WBP2
LAMB1
MAP3K10
SORBS1
GPR157
FAM160B1
CDH13
NECAB3
C19orf54
SLC26A6
FCGRT
SDC4
NLGN2
SLC6A15
RRNAD1
RFNG
MANBA
FRG1CP
DAPP1
LIAS
SMURF1
ALDH18A1
C11orf24
TMEM120A
STYX
SHC1
LARP6
CD46
LYSMD1
LARP1B
TSPAN9
SUCO
SRRM2
ZNF121
WDR24
CYTH3
EYA3
SND1
TRIM47
PHLDB3
SMG9
FXYD3
PLOD3
KDELC1
SACS
DEF6
DCUN1D2
LINC02210
PRICKLE3
FAM65A
NANP
ZKSCAN1
ELOVL4
NIPAL3
AP001258.4
DUSP16
TGFA
E2F7
MYDGF
UVSSA
PPP2R5D
SLC12A7
COPB2
C18orf25
CSTA
PHF21A
TCEA2
NDUFS7
SEC24C
ZMAT3
ACVR1C
MAPK12
CSNK2A2
KHNYN
TNFRSF25
WHAMM
ARL2BP
SLC39A14
CRELD2
NHS
ECSIT
TRIM8
TMEM55A
CDT1
PCBD1
CIB1
ZNF185
FADS1
GNE
GOLPH3L
RPL28
SESN1
TRAF7
NDST1
CDK18
CRAT
MAN2A2
HS1BP3
ESRRA
PDIA6
LHFP
CNPY3
FAM114A1
SUN2
DNASE2
SLC9A1
MORN4
RAB11FIP5
LCOR
COG3
PDP2
TP53I13
ZXDB
MSANTD3
NKAP
BET1
ALG3
FAM189B
RASA3
TMF1
CBX7
NUCB2
UFL1
BTD
S100PBP
GMPR2
LINC00662
VDAC2
DSE
MGAT4B
RELT
AGO3
NPC2
DCAF11
OCRL
TADA1
LNX2
TAP1
CNEP1R1
SLC25A51
TXN
SEC22B
FXYD5
P3H4
ARHGEF17
SDHAF1
SIL1
TEF
KCNS3
ZNF8
TYW3

## Sheet: S4 unique down MSC V
745 elements included exclusively in "VM-CUB1 MSC down":
DEG		Term	Count	%	PValue	Genes	List Total	Pop Hits	Pop Total	Fold Enrichment	Bonferroni	Benjamini	FDR
RP11-400K9.4		GO:0042384~cilium assembly	15	2.18659	6.44795e-05	BBS1, ARL6, WDR19, CDC14A, RPGR, TMEM237, STK36, IFT81, DZIP1L, BBS9, CEP162, CFAP54, DZIP1, PCNT, CEP290	559	124	16792	3.63379	0.133263	0.143015	0.143015
UGT1A1		GO:0008544~epidermis development	11	1.6035	0.000505419	EDAR, SCEL, KRT17, FABP5, ELF3, BNC1, KRT5, TGM5, KRT31, PTHLH, SPRR1B	559	85	16792	3.88745	0.674145	0.56051	0.56051
CH17-260O16.1		GO:0030488~tRNA methylation	6	0.874636	0.00146678	HENMT1, METTL1, WDR4, TRMT13, TRMT61A, ALKBH8	559	26	16792	6.93216	0.961446	1	1
MMP10		GO:0046854~phosphatidylinositol phosphorylation	10	1.45773	0.00402014	BTC, KITLG, IRS1, NRG4, FGF19, PI4KA, PIK3C3, FGFR3, FGF2, PIK3CG	559	94	16792	3.19568	0.999868	1	1
RP11-745L13.2		GO:0036092~phosphatidylinositol-3-phosphate biosynthetic process	7	1.02041	0.00544991	IRS1, FGF19, PIK3R3, PIK3C3, FGFR3, FGF2, PIK3CG	559	49	16792	4.29134	0.999995	1	1
SCGB1A1		GO:0060271~cilium morphogenesis	12	1.74927	0.00571544	BBS1, ARL6, IFT81, TMEM237, STK36, WDR19, DZIP1L, CEP162, CFAP54, DZIP1, CEP290, RPGR	559	136	16792	2.65053	0.999997	1	1
KRT4		GO:0051090~regulation of sequence-specific DNA binding transcription factor activity	5	0.728863	0.00875924	MAPK10, STK36, FANCA, FOS, SGK1	559	25	16792	6.00787	1	1	1
DOCK8		GO:0048015~phosphatidylinositol-mediated signaling	10	1.45773	0.00876582	BTC, KITLG, IRS1, NRG4, FGF19, PI4KA, PIK3C3, FGFR3, FGF2, PIK3CG	559	106	16792	2.8339	1	1	1
AC093627.8		GO:0006400~tRNA modification	5	0.728863	0.0115345	QTRT1, METTL1, WDR4, TRMT61A, ADAT3	559	27	16792	5.56284	1	1	1
H19		GO:0043406~positive regulation of MAP kinase activity	7	1.02041	0.0133099	MEF2C, KITLG, PDGFD, LRRK2, CD24, FGF2, PIK3CG	559	59	16792	3.56399	1	1	1
CYP26A1		GO:0000712~resolution of meiotic recombination intermediates	4	0.58309	0.0147989	TOP2B, EME2, MLH1, CENPS	559	16	16792	7.50984	1	1	1
KB-1562D12.1		GO:0014066~regulation of phosphatidylinositol 3-kinase signaling	8	1.16618	0.0149081	BTC, KITLG, IRS1, NRG4, FGF19, ENTPD5, FGFR3, FGF2	559	78	16792	3.08096	1	1	1
EGFL6		GO:0006355~regulation of transcription, DNA-templated	65	9.47522	0.0235074	ZNF512B, ZNF572, CITED2, BNC1, HR, ZNF48, ING3, LBH, ZNF606, ZNF407, RUVBL1, ZNF41, HEY2, ZNF765, HOXA6, PITX1, NFRKB, PKNOX2, ZNF17, ZNF362, MEF2C, ZNF283, ZNF480, SOX13, ZNF75D, ZNF75A, GCFC2, CREB1, ZNF117, ZNF780B, ZNF780A, ATF5, HOXB7, ZNF112, ZNF594, L3MBTL3, L3MBTL2, ZNF827, ZNF629, ZKSCAN7, ZNF789, E2F2, ZNF107, ZNF425, ZNF544, ZNF302, ZNF786, SRSF10, ZNF189, ZNF860, MAP2K6, ZNF782, GTF2I…	559	1504	16792	1.29824	1	1	1
RP11-298I3.4		GO:2000480~negative regulation of cAMP-dependent protein kinase activity	3	0.437318	0.0270214	PRKAR1B, PRKAR2B, PKIA	559	8	16792	11.2648	1	1	1
SCEL		GO:1900744~regulation of p38MAPK cascade	3	0.437318	0.0270214	PHLPP1, HGF, LGALS9	559	8	16792	11.2648	1	1	1
KRT13		GO:0001676~long-chain fatty acid metabolic process	4	0.58309	0.0311028	ACOT2, ACOT1, ACSL5, SLC27A4	559	21	16792	5.72178	1	1	1
BCL11B		GO:0035902~response to immobilization stress	4	0.58309	0.0311028	GPI, FOS, HNMT, SLC8A1	559	21	16792	5.72178	1	1	1
ELN		GO:0035767~endothelial cell chemotaxis	3	0.437318	0.0339878	NRP1, NOV, HMGB1	559	9	16792	10.0131	1	1	1
LINC01132		GO:0048012~hepatocyte growth factor receptor signaling pathway	3	0.437318	0.0339878	NRP1, HGF, MUC20	559	9	16792	10.0131	1	1	1
CCDC87		GO:0060045~positive regulation of cardiac muscle cell proliferation	4	0.58309	0.0351487	MEF2C, HEY2, ZFPM2, FGF2	559	22	16792	5.4617	1	1	1
BMP3		GO:0030049~muscle filament sliding	5	0.728863	0.0365019	TPM1, TNNT3, TNNI1, TNNI2, NEB	559	38	16792	3.95255	1	1	1
MMP13		GO:0006479~protein methylation	4	0.58309	0.0394519	N6AMT1, PCMTD2, ARMT1, PRMT9	559	23	16792	5.22424	1	1	1
RSAD2		GO:0007010~cytoskeleton organization	11	1.6035	0.042694	BLK, FGD3, SVIL, KRT4, TPM1, KRT13, RHOU, ANK2, VILL, KRT5, KRT31	559	161	16792	2.05238	1	1	1
EDAR		GO:0007596~blood coagulation	12	1.74927	0.0437058	F8, PROC, HIST2H3A, PRKAR1B, PRKAR2B, PDGFD, DOCK8, PLAT, ZFPM2, TFPI, HIST2H3C, HIST1H3E	559	184	16792	1.95909	1	1	1
HGF		GO:0003009~skeletal muscle contraction	4	0.58309	0.044009	TNNT3, TNNI1, TNNI2, RCSD1	559	24	16792	5.00656	1	1	1
CNGB3		GO:0006351~transcription, DNA-templated	79	11.516	0.0484784	ZNF512B, ZNF572, CITED2, BNC1, FHL2, HR, ZNF48, PAGR1, ING3, LBH, ZNF606, ZNF407, RUVBL1, ZNF41, HEY2, ZNF765, HOXA6, ZNF367, ZNF17, ZNF362, MEF2C, ZNF283, EED, ZNF480, SOX13, KCTD1, COMMD1, ZNF75D, KLF14, ARID1B, ZNF75A, GCFC2, ZNF117, ZNF780B, NCOA7, ZNF780A, ZFPM2, HOXB7, ZNF112, HOMEZ, ZNF594, L3MBTL3, L3MBTL2, MYRF, UHRF1, GTF3C6, HIRA, ZNF827, ZNF629, ZKSCAN7, PLAGL1, ZNF789, ZNF107, ZNF425…	559	1955	16792	1.21387	1	1	1
IL20RB		GO:0045669~positive regulation of osteoblast differentiation	6	0.874636	0.048742	MEF2C, GJA1, HGF, GDPD2, IL6ST, FGF2	559	60	16792	3.00394	1	1	1
CH25H		GO:0001886~endothelial cell morphogenesis	3	0.437318	0.0497058	COL18A1, ID1, PECAM1	559	11	16792	8.19255	1	1	1
MMP1
ALPP
PKNOX2
PECAM1
DHRS9
IDO1
TRPC4
SDPR
CCDC89
LINC00680
FAM65B
CXCR2
SAMD15
KRT31
LYPD1
HAPLN1
ST6GALNAC1
C16orf54
KB-1732A1.1
NDST3
CACNG4
CA2
ANXA10
RP13-20L14.6
FAM215B
LSP1
WNK2
TGM1
ZNF658B
CYP1B1
KLHL30
SCN3A
AC159540.1
TNNT3
AKR1B10
RP11-3B12.5
FGD3
CLCN1
MAOB
RTP4
ADAMTS15
AC004870.4
E2F2
DAPK2
SERPINB13
LINC00242
TBC1D8-AS1
TMEM133
CXCL10
RP11-757G1.6
DLG1-AS1
PKP1
SERPINB2
TMEM47
CH17-80A12.1
RP11-156K23.3
CAMK2A
KCNMB3
MAP2K6
EFHC2
UFSP1
ZNF594
NAALADL2
GVQW1
KLF14
SGMS1-AS1
DNAJC28
KIAA0825
USP46-AS1
FAM131B
CTD-2269F5.1
CFI
RP1-102E24.8
SYT15
FGF19
HIST2H3C
CH17-360D5.3
RP11-61L23.2
PCDH18
NCALD
CD93
PSMD5-AS1
SDAD1P1
SFXN2
HIST1H4H
LRMP
GAS2L2
EPHA3
ACTL10
CICP14
LAMA4
SCARA3
CA12
HIST2H3A
PIH1D2
LINC00909
IFNE
BLNK
ENTPD3
IGSF10
MIR210HG
PTPRZ1
PIK3CG
IP6K3
C9orf84
HOXA-AS2
SLC8A1
GRIP1
SERPINB8
RCSD1
XAF1
RP11-27G14.4
MMP7
SPRR1B
ELAC1
CCL28
HOXA6
PRKAR1B
AC002066.1
SRPX2
ZNF608
PSCA
ACTRT3
RSPO3
STC2
CPA4
LINC00920
RP11-574F21.3
STEAP4
ABCA12
RP11-336A10.4
RP5-1028K7.3
ZNF780B
HEY2
TCHH
TAPT1-AS1
CSPG5
SLC43A2
HAGLR
PLAC8
SLITRK3
RP11-696N14.1
ATL1
C7orf25
VSNL1
RP4-781K5.4
AIM2
A4GALT
CFAP54
MRPL1
NEXN
CITED2
DHFR
RP11-553A21.3
TP53I3
GABRQ
GPR19
MSRA
RP11-46A10.5
CTD-2366F13.1
CTB-113P19.4
HR
METTL7A
GUSBP1
RP11-84G21.1
ZNF572
FAM212B
LIFR-AS1
GDPD2
LBH
PROC
CCNE2
ZNF425
TIAF1
SLC16A12
RP11-539I5.1
RMDN2
KLLN
RP11-337C18.8
TGM5
GLIDR
CENPBD1
RP11-27I1.4
MEF2C
NDUFA4L2
VSIR
FLG-AS1
LINC01291
LINC01679
ADAT3
SGK1
CRISP3
LGALS9
BTC
TMEM98
ZNF117
AC093818.1
RP11-196G18.3
GNG11
RP11-799D4.4
DLK2
AMDHD2
ZNF75A
TNNI2
WDR78
PRAG1
LINC01116
CCDC157
RP11-298J23.10
GATS
C9orf3
ANKRD44
ZNF804A
C15orf62
WDR4
TMC5
LIPT2
GGACT
FOS
AP4S1
TNNI1
MDGA1
HIRA
IPCEF1
ZNF860
SYNC
BLK
S100A3
PDGFD
LANCL2
ZNF214
LINC00886
ELF5
CXXC4
MYLK4
HOTTIP
ZNF302
MYO5C
TRIM34
AC025171.1
FOXF2
MICU2
BORCS7
PART1
SEMA3E
RP11-1007I13.4
MAGI2
CEP162
ACSL5
RP4-756G23.5
ZBED9
RP11-83A24.2
FGF2
EEF1AKMT1
KIF9
FAM109B
ZNF416
CASC2
C11orf71
ALG1
MZF1-AS1
TIAM2
UHRF1
U91328.19
ZNF704
RARRES3
ZKSCAN7
PRKAR2B
TEX9
ARHGEF4
MUC20
HERC5
CTBP1-AS2
GPRC5B
PDSS1
TCTA
ANK2
LIMS2
RP11-486L19.2
PKIA
HENMT1
ZNF780A
DZANK1
MANSC1
DGUOK-AS1
CCDC18
EEPD1
PSMG3-AS1
MILR1
RP11-644F5.10
RP11-111K18.1
LXN
BORCS8
SLFN12
LIPH
NEB
LINC01287
SSPN
SIRPA
C5
TRMT61A
ZNF782
CYP2W1
LINC01806
LRRC37A17P
TOE1
ZNF112
ESRRG
KCTD1
ING3
OVCH1-AS1
SLC2A13
ZNF180
AC007255.8
DNM3
GJB6
IL20RA
SORBS2
RBM45
ZNF70
KIAA1211L
RP11-396F22.1
ENOSF1
PGBD2
ZFPM2
ABC7-42404400C24.1
FANK1
NXPH4
B3GALNT1
ACOT1
DZIP1L
FOXL2NB
ZDHHC21
ACSS1
RASSF9
CLEC2B
TTC12
ITGB8
OAS1
CEP112
RP11-66B24.4
LRRK2
MIR31HG
HES2
KITLG
NAT1
ZNF606
ALKBH8
HOXA10-AS
STK36
ACTR3C
MB
PITPNM2
THAP7-AS1
CYP27C1
MPP7
TNC
BRINP3
ATF5
PEX11G
ANXA9
EPB41L4A
RNFT1
ZSWIM5
RAET1E
ERAP2
MLKL
ARL6
BNC1
NIFK-AS1
STAG3L5P-PVRIG2P-PILRB
HIST1H3E
FAM214A
CD24
SELL
PLEKHA7
MCOLN1
ZNF544
SETD4
SYNE1
SAMD12
RP11-398K22.12
ZNF79
TBCEL
NRP1
GBP4
DNAL1
ZNF789
NEMP2
SH3RF1
FUT11
FLI1
HOXA-AS3
LUM
GLIPR1
FAM213A
RP11-116G8.5
RHOU
QTRT1
NETO2
SPDYE3
RAB27B
SENP8
SLC1A3
SDC3
METAP1D
N6AMT1
SFXN5
CACNA2D1
R3HCC1
ZNF283
EBNA1BP2
PIK3R3
STAG3L2
STARD5
MAP2
PCDH20
ZNF512B
SPTLC3
ZNF611
NFRKB
ZNF48
RRS1
NEK11
MAML3
HIST1H2AG
UBXN11
ROCK2
HCAR1
ABHD11
GPS2
GPR85
TCF4
TENM3
BANK1
ZNF362
PTHLH
NAPEPLD
SLC27A4
AFAP1
BBS1
TFPI
MARVELD1
FAM86C2P
CNPY4
ZNF17
WDR90
TTC22
MLH1
HOMEZ
ZNF765
EME2
CDK14
EPS8L1
PPP1R21
FAM173B
ZNF407
SPRY1
HELQ
CENPS
PARPBP
GALNT12
KAT14
IRS1
TET2
EEFSEC
NOV
F8
IQCG
ZNF189
RPGR
ZNHIT2
DUS3L
CALML3
EPHA7
SHQ1
GAREM1
BARX2
TMEM117
COA7
PBLD
MALT1
PAGR1
ACOT2
IFT81
SHROOM2
GEMIN7
WDR19
FEN1
ITPA
ZNF367
SRSF8
LTV1
FGF12
VRK1
ZNF480
WWOX
HS3ST1
GTF2IRD2
GJA1
GTF3C6
MIPEP
ZNF107
RTN4IP1
PHLPP1
DCBLD1
GPRC5C
DPCD
PLAGL1
PCDHB13
C1orf216
ZNF75D
TRMT13
MCC
WDR77
ADSL
SYTL4
CTPS1
SIK3
PLAT
PLEKHF2
THAP10
DSC3
SSBP2
TRA2B
SMARCA1
L3MBTL3
RHOV
RAB11FIP2
TIMM8B
CRIP2
RPAP2
AP001372.2
PRTFDC1
CDC16
CTSO
AGFG2
TBC1D8
RABEP2
IFT22
RRP1
IKBKB
ZNF41
ERCC6L
IPO4
ZNF786
VPS13D
MATN2
C19orf43
SMPDL3B
ABHD14A
KRT17
CCDC152
LZTFL1
RHOBTB2
RECQL4
CENPB
FAM135A
FANCA
ZNF827
SLC39A10
ZFYVE16
GTPBP8
VILL
PRMT9
DUSP6
CEL
CSPP1
CDC14A
BBS9
MOB3A
COMMD1
GABRA3
MLH3
EXOSC2
TOM1L2
DOCK7
PLOD2
TRAPPC12
STARD7
NMI
MYRF
SYTL1
PCNT
FGFR3
ARMT1
HNMT
ARID1B
DZIP1
RABL2B
TUG1
METTL1
NASP
FBXO32
ATP9B
KRT5
TRMT61B
DNAJC17
COL18A1
ZNF219
JMJD7
GSAP
C9orf69
UTP14A
NCOA7
SORL1
HMGB1
APOL3
ABCB8
CH17-360D5.2
ALDH3A1
APOL1
RUVBL1
DDX52
PINK1-AS
MMACHC
CCDC191
GCFC2
FBXO25
STAG3L3
DDX20
PIK3C3
ARHGAP39
DHRS1
RP11-295K3.1
NCL
PSMG1
CRYZL1
L3MBTL2
ZBTB9
FLVCR1
CSTF2
STK38
ZNF33B
CENPI
ERMAP
VPS13B
SLX4IP
AP1G2
WDCP
ZNF76
FTX
VPS29
GPATCH4
PMVK
HOXB7
SREK1
ANTXR1
PARP4
ARID4A
IL6ST
DIS3L
ANAPC15
RASSF7
GPI
NRG4
EHMT1
MYO1B
TUBA1B
ACTR10
GABRG2
TPI1
SOX13
SRSF10
TAPBPL
FABP5
FAH
FASTKD1
C1orf131
NEK7
MRPL23
NRM
TM2D2
FOXRED2
FIGN
NOL12
ID1
RANBP10
CREB1
TRNAU1AP
ZNF629
C14orf159
FNDC3A
RNF149
CALM1
CEP290
S100A11
OTUD6B
FHL2
CEP128
DPY19L1
PITX1
PI4KA
YTHDF2
ZMPSTE24
ENTPD5
TMEM237
PEX11A
MAGEC1
GNPTAB
HS6ST2
PCMTD2
FBXO28
CTDSP1
TOP2B
EED
SHROOM3
MAPK10
NOL11
ARHGAP18
SVIL
CIRBP
NDOR1
TPM1
C2CD3
ST7
ELF3

## Sheet: S5 unique up MSC B
721 elements included exclusively in "BFTC905 MSC up":
DEG		Term	Count	%	PValue	Genes	List Total	Pop Hits	Pop Total	Fold Enrichment	Bonferroni	Benjamini	FDR
ARL2-SNX15		GO:0006412~translation	28	4	4.02237e-07	RPL31, MRPL18, RPL12, SNU13, MRPL34, RPL9, MRPL32, MRPL55, SLC25A27, SLC25A29, RPL18A, RPL14, RPLP2, SLC25A20, RPL37, RPL18, SLC25A44, SLC25A25, MRPS24, SLC25A38, RPS25, RPS28, SLC25A30, RPL22L1, RPL29, SLC25A33, RSL24D1, SLC25A36	600	253	16792	3.09734	0.000978567	0.000979046	0.000977034
FUT5		GO:0006413~translational initiation	18	2.57143	7.72114e-06	EIF2B2, RPL31, RPL12, RPL9, RPS25, EIF3M, RPS28, EIF2S3, RPL18A, RPL14, RPLP2, EIF3H, RPL37, RPL29, RPL18, EIF4E, EIF4B, EIF2A	600	137	16792	3.67708	0.0186178	0.00698535	0.006971
CTD-2135J3.4		GO:0006364~rRNA processing	23	3.28571	8.60971e-06	DDX49, DDX47, PNO1, DIS3, RPL31, RPL12, DDX21, SNU13, IMP4, RPL9, RPS25, RPS28, NOB1, RPL18A, SBDS, RPL14, RPP21, RPLP2, MPHOSPH10, RPL37, RPL29, RPL18, DCAF13	600	214	16792	3.00791	0.0207381	0.00698535	0.006971
HSPA6		GO:0006614~SRP-dependent cotranslational protein targeting to membrane	14	2	2.8243e-05	SRP19, RPL31, RPL12, SSR3, SRP54, RPL9, RPS25, RPS28, RPL18A, RPL14, RPLP2, RPL37, RPL29, RPL18	600	94	16792	4.16823	0.0664348	0.0171859	0.0171506
CNTFR		GO:0000398~mRNA splicing, via spliceosome	22	3.14286	4.77642e-05	HSPA8, TXNL4B, NCBP2, SF3B6, PRPF4B, SNU13, GTF2F1, USP39, GTF2F2, SART1, LSM7, PHF5A, FIP1L1, SYF2, POLR2C, NOVA2, SNURF, PPIH, SF3B1, POLR2K, SRSF11, RBM22	600	222	16792	2.77345	0.109757	0.0232516	0.0232039
DNAJB1		GO:0000184~nuclear-transcribed mRNA catabolic process, nonsense-mediated decay	15	2.14286	8.72894e-05	NCBP2, RPL31, RPL12, PPP2R2A, RPL9, CTIF, RPS25, RPS28, RPL18A, RPL14, RPLP2, RPL37, RPL29, RPL18, DCP2	600	119	16792	3.52773	0.191417	0.0351189	0.0350467
RASD1		GO:0006986~response to unfolded protein	9	1.28571	0.000100999	DNAJA1, HSPA8, DNAJB1, HSPH1, HSP90AB1, DNAJB4, HSPA6, HSPB1, CHAC1	600	42	16792	5.99714	0.217956	0.0351189	0.0350467
TNNT2		GO:0000122~negative regulation of transcription from RNA polymerase II promoter	44	6.28571	0.000675845	TCP10L, CDKN1C, DLX2, BTG2, RARG, GATA6, MOSPD1, NRARP, RNF2, IRF2BPL, DCAF1, DLL4, CHCHD3, MYC, SALL4, MLX, HES1, E4F1, JUNB, SPDEF, IGBP1, TFAP2A, ATF7IP, SREBF1, EGR1, DR1, CBX4, FST, SNAI3, PAWR, OVOL1, ISL1, DKK1, KLF16, HIC1, NR4A2, BCL6, COPS2, ID4, RARA, RLIM, TRIB3, SIM2, JDP2	600	720	16792	1.7103	0.807096	0.205626	0.205203
HIST2H2BE		GO:0006446~regulation of translational initiation	7	1	0.00157076	CTIF, EIF3M, EIF2B2, NCBP2, HSPB1, EIF3H, EIF4B	600	36	16792	5.44185	0.978208	0.369011	0.368252
AC004754.3		GO:0006366~transcription from RNA polymerase II promoter	33	4.71429	0.00161029	DLX2, CEBPB, ELL, MAX, SRF, GTF2B, GATA6, DDX21, FOXO4, ELK1, GTF2E2, CREB3L3, MYC, SALL4, HSF2, POLR2C, TAF1A, CAMTA1, JUNB, POLR2K, TFAP2A, EGR1, NFYA, NCBP2, GTF2F1, OVOL1, GTF2F2, ISL1, RUNX2, COPS2, MED20, PAX9, ATF4	600	513	16792	1.80031	0.98021	0.369011	0.368252
LRRC4B		GO:0002181~cytoplasmic translation	6	0.857143	0.00166767	RPL31, RPLP2, RPL22L1, RPL29, RPL9, EIF4B	600	25	16792	6.7168	0.982794	0.369011	0.368252
PTGDR2		GO:0006367~transcription initiation from RNA polymerase II promoter	14	2	0.00314263	RARG, GTF2B, GTF2F1, MED26, GTF2F2, GTF2E2, CTGF, NR4A2, MED10, POLR2C, MED20, RARA, NRBF2, POLR2K	600	152	16792	2.57772	0.999529	0.63743	0.636121
CCL26		GO:0032781~positive regulation of ATPase activity	6	0.857143	0.00447265	DNAJC2, DNAJB1, DNAJB6, TNNT2, AHSA1, ATP1B2	600	31	16792	5.41677	0.999982	0.770486	0.768903
FAM25C		GO:0010225~response to UV-C	4	0.571429	0.00449225	DCUN1D3, BCL3, ERCC5, BAK1	600	10	16792	11.1947	0.999983	0.770486	0.768903
ERVV-2		GO:0006457~protein folding	15	2.14286	0.00522854	HSPA8, HSP90AB1, AIP, PDRG1, DNAJA1, DNAJB1, DNAJB6, DNAJA4, DNAJB4, DNAJA2, PPIH, PFDN2, PPIG, FKBP4, PFDN4	600	180	16792	2.33222	0.999997	0.770486	0.768903
CLEC4A		GO:0043065~positive regulation of apoptotic process	21	3	0.00561915	HRK, NGFR, MOAP1, RARG, TNFRSF12A, GADD45A, DCUN1D3, PAWR, CLU, STK3, DNAJA1, ALDH1A3, BCL6, TRIM35, PMAIP1, BAK1, NUPR1, EEF1E1, SPDEF, ATF4, PHLDA3	600	300	16792	1.95907	0.999999	0.770486	0.768903
SCN4A		GO:0070059~intrinsic apoptotic signaling pathway in response to endoplasmic reticulum stress	6	0.857143	0.00589294	CEBPB, PMAIP1, TRIB3, BAK1, CHAC1, ATF4	600	33	16792	5.08848	0.999999	0.770486	0.768903
CELF4		GO:0045333~cellular respiration	5	0.714286	0.00591394	NDUFAF2, CYCS, COQ10A, SLC25A25, COX10	600	21	16792	6.66349	0.999999	0.770486	0.768903
SOCS3		GO:0048715~negative regulation of oligodendrocyte differentiation	4	0.571429	0.00601448	DLX2, DUSP10, ID4, HES1	600	11	16792	10.177	1	0.770486	0.768903
SUMO4		GO:0008380~RNA splicing	14	2	0.0066003	PRPF38B, RBM25, MBNL2, DDX47, NCBP2, PRPF4B, USP39, SNURF, MPHOSPH10, CIR1, PPIG, CLASRP, SRSF11, ZPR1	600	166	16792	2.36032	1	0.779909	0.778307
SLC17A7		GO:0019083~viral transcription	11	1.57143	0.00672888	RPS25, RPS28, RPL18A, RPL31, RPL12, RPL14, RPLP2, RPL37, RPL18, RPL29, RPL9	600	112	16792	2.74869	1	0.779909	0.778307
DNAJB4		GO:0060534~trachea cartilage development	3	0.428571	0.00726598	RARG, SRF, RARA	600	4	16792	20.99	1	0.803882	0.80223
CCND2		GO:0001833~inner cell mass cell proliferation	4	0.571429	0.00780889	SALL4, SBDS, ZPR1, NDEL1	600	12	16792	9.32889	1	0.826385	0.824687
FAM43B		GO:0033137~negative regulation of peptidyl-serine phosphorylation	5	0.714286	0.00827112	CNKSR3, PAQR3, BAK1, DKK1, NCK1	600	23	16792	6.08406	1	0.83883	0.837107
KB-1208A12.3		GO:0006469~negative regulation of protein kinase activity	10	1.42857	0.008834	SOCS3, CISH, GADD45A, HSPB1, CHP1, TRIB3, SFN, CEP85, NCK1, LRRC4B	600	99	16792	2.82694	1	0.860078	0.858311
GALR2		GO:0071850~mitotic cell cycle arrest	4	0.571429	0.00988571	CDKN1B, RGCC, GADD45A, E4F1	600	13	16792	8.61128	1	0.925455	0.923554
DERL3		GO:0002227~innate immune response in mucosa	5	0.714286	0.0111711	HIST1H2BJ, HIST1H2BK, HIST1H2BG, HIST2H2BE, HIST1H2BC	600	25	16792	5.59733	1	0.962054	0.960078
KRT86		GO:0030308~negative regulation of cell growth	11	1.57143	0.0113442	TSPYL2, CDKN1B, BCL6, DCUN1D3, FHL1, SESN2, CAPRIN2, BDKRB1, OSGIN2, ADIPOR2, ING1	600	121	16792	2.54424	1	0.962054	0.960078
INSL3		GO:0007262~STAT protein import into nucleus	3	0.428571	0.0118246	F2R, HES1, JAK3	600	5	16792	16.792	1	0.962054	0.960078
NOVA2		GO:0042795~snRNA transcription from RNA polymerase II promoter	8	1.14286	0.0122053	ELL, NCBP2, POLR2C, GTF2B, GTF2F1, GTF2F2, POLR2K, GTF2E2	600	70	16792	3.19848	1	0.962054	0.960078
HIST1H2BJ		GO:0030490~maturation of SSU-rRNA	4	0.571429	0.012253	RPS28, NOB1, MPHOSPH10, SNU13	600	14	16792	7.99619	1	0.962054	0.960078
CLDND2		GO:0032526~response to retinoic acid	6	0.857143	0.0147469	SREBF1, RARG, RARA, AQP3, DKK1, PTGES	600	41	16792	4.09561	1	1	0.998356
SNAI3		GO:0042026~protein refolding	4	0.571429	0.0149166	HSPA8, DNAJA4, DNAJA2, HSPA6	600	15	16792	7.46311	1	1	0.998356
RND1		GO:0009615~response to virus	10	1.42857	0.0168498	IFITM3, IFITM2, ODC1, BCL3, HSPB1, DDX21, IL12A, GTF2F1, CLU, TPT1	600	110	16792	2.54424	1	1	0.998356
ATP1B2		GO:0032754~positive regulation of interleukin-5 production	3	0.428571	0.0173203	IL33, IL1RL1, RARA	600	6	16792	13.9933	1	1	0.998356
CDKN1C		GO:0045746~negative regulation of Notch signaling pathway	5	0.714286	0.0187564	DLL4, DLX2, BCL6, NRARP, CHAC1	600	29	16792	4.82529	1	1	0.998356
HIST1H2BG		GO:0050434~positive regulation of viral transcription	5	0.714286	0.0187564	POLR2C, GTF2B, GTF2F1, GTF2F2, POLR2K	600	29	16792	4.82529	1	1	0.998356
LINC00632		GO:0019731~antibacterial humoral response	6	0.857143	0.0195963	HIST1H2BJ, SLPI, HIST1H2BK, HIST1H2BG, HIST2H2BE, HIST1H2BC	600	44	16792	3.81636	1	1	0.998356
TLX1		GO:0043434~response to peptide hormone	6	0.857143	0.0195963	BTG2, OXTR, CDKN1B, EIF2B2, CTGF, EREG	600	44	16792	3.81636	1	1	0.998356
PRR36		GO:0016477~cell migration	13	1.85714	0.0205591	CARMIL2, NDE1, CTGF, GOLPH3, PSTPIP2, CDK1, PIP5K1A, BDKRB1, IL12A, HES1, JAK3, EPHB3, NDEL1	600	172	16792	2.11527	1	1	0.998356
VWA5B2		GO:0045892~negative regulation of transcription, DNA-templated	28	4	0.0211127	CDKN1C, CEBPB, CDKN1B, SET, GATA6, UBP1, RASD1, DNAJB6, ZIC2, MLX, CIR1, HES1, YAF2, TFAP2A, ATF7IP, HSPA8, CBX4, RUNX2, EREG, BCL6, COPS2, BCL3, PAX9, ID4, RARA, RLIM, TRIB3, TRIM11	600	499	16792	1.57039	1	1	0.998356
KLF3-AS1		GO:0006977~DNA damage response, signal transduction by p53 class mediator resulting in cell cycle arrest	7	1	0.0228239	BTG2, CDKN1B, RGCC, GADD45A, CDK1, SFN, TRIAP1	600	62	16792	3.15978	1	1	0.998356
LINC02019		GO:0006402~mRNA catabolic process	4	0.571429	0.0247198	DIS3, NUDT16, ZFP36L2, DCP2	600	18	16792	6.21926	1	1	0.998356
CREB3L3		GO:0060324~face development	4	0.571429	0.0247198	ALDH1A3, RARG, SRF, RARA	600	18	16792	6.21926	1	1	0.998356
NCF1B		GO:0046597~negative regulation of viral entry into host cell	4	0.571429	0.0247198	IFITM3, IFITM2, MID2, TRIM11	600	18	16792	6.21926	1	1	0.998356
ZFAND2A		GO:0071901~negative regulation of protein serine/threonine kinase activity	4	0.571429	0.0247198	CDKN1C, PPP1R1B, HSPB1, SFN	600	18	16792	6.21926	1	1	0.998356
TCP10L		GO:0032436~positive regulation of proteasomal ubiquitin-dependent protein catabolic process	7	1	0.0262422	IL33, RNF144B, NUB1, RNF138, ZFAND2A, TRIB3, CLU	600	64	16792	3.06104	1	1	0.998356
BICD1		GO:0008543~fibroblast growth factor receptor signaling pathway	8	1.14286	0.0269672	TIAL1, RAB14, NCBP2, POLR2C, GTF2F1, GTF2F2, POLR2K, CTGF	600	82	16792	2.73041	1	1	0.998356
GAST		GO:0010467~gene expression	6	0.857143	0.0275371	GOLPH3, NCBP2, POLR2C, GTF2F1, GTF2F2, POLR2K	600	48	16792	3.49833	1	1	0.998356
HOTAIRM1		GO:0006370~7-methylguanosine mRNA capping	5	0.714286	0.0289161	NCBP2, POLR2C, GTF2F1, GTF2F2, POLR2K	600	33	16792	4.2404	1	1	0.998356
NCF1		GO:0007050~cell cycle arrest	11	1.57143	0.029689	CDKN1C, SART1, CDKN1B, GADD45A, MYC, ZBTB49, IL12A, FOXO4, LAMTOR3, MLF1, RPRM	600	141	16792	2.18336	1	1	0.998356
IL12A		GO:2000774~positive regulation of cellular senescence	3	0.428571	0.0308369	PAWR, EEF1E1, YPEL3	600	8	16792	10.495	1	1	0.998356
TUBB4A		GO:0002011~morphogenesis of an epithelial sheet	3	0.428571	0.0308369	SRF, HOXB2, LIN7C	600	8	16792	10.495	1	1	0.998356
IFITM2		GO:0070125~mitochondrial translational elongation	8	1.14286	0.0320031	MRPS26, MRPS24, MRPS35, MRPL18, MRPL34, MRPL32, MRPL33, MRPL55	600	85	16792	2.63404	1	1	0.998356
KISS1		GO:0016567~protein ubiquitination	21	3	0.0332012	CISH, UHRF2, UBE2B, FEM1B, KLHL2, FBXO45, MID2, FBXL12, DCAF1, SOCS3, NUB1, RNF138, MED21, MED10, MED20, RLIM, E4F1, ASB3, TRIM11, DCAF13, TRIM23	600	359	16792	1.6371	1	1	0.998356
SNURF		GO:0006368~transcription elongation from RNA polymerase II promoter	8	1.14286	0.0338124	ELL, NCBP2, POLR2C, GTF2B, GTF2F1, GTF2F2, POLR2K, GTF2E2	600	86	16792	2.60341	1	1	0.998356
SMIM10L2A		GO:0001822~kidney development	8	1.14286	0.0338124	CDKN1C, IFT20, TFAP2A, TIPARP, SERPINF1, PPAT, ODC1, OVOL1	600	86	16792	2.60341	1	1	0.998356
VASH2		GO:0070126~mitochondrial translational termination	8	1.14286	0.0338124	MRPS26, MRPS24, MRPS35, MRPL18, MRPL34, MRPL32, MRPL33, MRPL55	600	86	16792	2.60341	1	1	0.998356
AC012314.8		GO:0007269~neurotransmitter secretion	6	0.857143	0.0346639	HSPA8, BRSK1, UNC13A, LIN7C, LIN7B, SYN1	600	51	16792	3.29255	1	1	0.998356
JDP2		GO:0016338~calcium-independent cell-cell adhesion via plasma membrane cell-adhesion molecules	4	0.571429	0.0372485	CLDN10, CLDN3, CLDN16, CLDN1	600	21	16792	5.33079	1	1	0.998356
RPRM		GO:0032094~response to food	4	0.571429	0.0372485	SREBF1, SLC16A1, GAST, SLC25A25	600	21	16792	5.33079	1	1	0.998356
HSPA8		GO:0034097~response to cytokine	6	0.857143	0.03727	OXTR, SRF, TIMP2, RARA, JUNB, PTGES	600	52	16792	3.22923	1	1	0.998356
BEX5		GO:0042254~ribosome biogenesis	5	0.714286	0.0383129	RPS28, SNU13, GNL2, RSL24D1, GNL3	600	36	16792	3.88704	1	1	0.998356
GADD45A		GO:0033673~negative regulation of kinase activity	3	0.428571	0.0387247	CDKN1C, CDKN1B, NPRL2	600	9	16792	9.32889	1	1	0.998356
PHF21B		GO:0045597~positive regulation of cell differentiation	5	0.714286	0.0417893	SOCS3, HSP90AB1, SRF, JUNB, CTGF	600	37	16792	3.78198	1	1	0.998356
PHLDA2		GO:0009653~anatomical structure morphogenesis	8	1.14286	0.0460962	SCML2, MCAM, F2R, HOXA1, BICD1, EREG, IER3, PHLDA3	600	92	16792	2.43362	1	1	0.998356
RPL22L1		GO:0008285~negative regulation of cell proliferation	22	3.14286	0.0461847	TFAP2A, BTG2, RARG, CDKN1B, SRF, ZBTB49, F2R, FOXO4, ING1, STK3, EREG, KISS1, DLL4, RGCC, BCL6, TIMP2, RARA, SPRY2, BAK1, EEF1E1, HIST1H2AC, PTGES	600	396	16792	1.55481	1	1	0.998356
CTB-31O20.9		GO:0043524~negative regulation of neuron apoptotic process	10	1.42857	0.0468332	NR4A2, CNTFR, BTG2, CEBPB, SET, HSP90AB1, CLCF1, F2R, ISL1, NES	600	132	16792	2.1202	1	1	0.998356
UNC13A		GO:0001731~formation of translation preinitiation complex	4	0.571429	0.0470826	EIF3M, EIF2S3, EIF3H, EIF4B	600	23	16792	4.86725	1	1	0.998356
THAP9-AS1		GO:0001836~release of cytochrome c from mitochondria	4	0.571429	0.0470826	PMAIP1, SFN, BAK1, CLU	600	23	16792	4.86725	1	1	0.998356
CTD-3185P2.1		GO:0045292~mRNA cis splicing, via spliceosome	3	0.428571	0.0472828	SART1, NCBP2, RBM22	600	10	16792	8.396	1	1	0.998356
SYN1		GO:0090084~negative regulation of inclusion body assembly	3	0.428571	0.0472828	DNAJB1, DNAJB6, DNAJA4	600	10	16792	8.396	1	1	0.998356
SBSN		GO:0051085~chaperone mediated protein folding requiring cofactor	3	0.428571	0.0472828	HSPA8, DNAJB1, HSPH1	600	10	16792	8.396	1	1	0.998356
KRT81
TIPARP
IER5
SNHG25
HOXB2
HSPH1
HIST3H2A
KRT14
VCPKMT
DLX2
CTGF
C1S
ID4
ERCC5
HOXB8
A1BG
ISL2
ARMCX1
ISL1
CARMIL2
HIST1H2BC
MALAT1_1
CKS2
IL33
TCAP
KRT10
BEX4
RAB3B
CD70
FAM72C
SLC25A25
FST
SCML2
SESN2
AC005519.4
ACSM3
ODC1
MYNN
ASPHD1
GCSAM
BTG2
TMEM52
HIC1
CCNA1
VGF
AC068580.6
TFB2M
ATF4
GPC2
NR4A2
THBD
GSDMB
IRF2BPL
EGR1
SLC22A17
IFITM10
BRSK1
DCUN1D3
MUC5AC
LCE1E
GS1-124K5.12
LIN7C
IKZF5
CCNL1
WFDC21P
ELOA
SSSCA1
DLL4
MLF1
CEBPB
HSPB1
SUSD3
ATG101
NFKBIB
LA16c-358B7.3
JUNB
RBM25
JPH3
IL1RL1
TVP23C-CDRT4
BRD2
SLC25A27
KCNK5
BICDL1
LRRC8A
OLFM2
NPW
EPHA8
CTC-487M23.8
CYP24A1
FAM84B
NKX1-2
SRGAP2C
INO80B
DKK1
PDGFA
ETNK1
SNHG17
LIPG
SLC29A4
SPIN4
HYPK
SNHG12
FLNC
TIMM10B
FOXN2
TMEM221
RUNX2
FAM221A
TRIM11
KIF21B
P2RY11
GJB3
CLDN16
NUPR1
NUDT11
DCAF13
DNAJC2
SDE2
PALM2
ZBTB49
SIM2
HOXA9
FHL1
C1R
ING1
MCAM
ATP1A3
DNAJA4
CCDC112
CYP1B1-AS1
COL23A1
CISH
CYP26B1
POMZP3
SPTSSB
FAM8A1
ZBTB8B
SBDSP1
BTN3A1
NCK1
FAM174B
TXNL4B
APOL2
RIMKLB
C1orf109
MUT
MAP3K12
HIST1H2BK
IRGQ
LIPE
RGCC
WNT2B
MFSD14A
OVOL1
LINC01881
RND3
ZFP36L2
GTF2B
THAP1
TUBB2B
EREG
RAET1G
LIN7B
FEM1B
FAM117A
BCL3
PNPLA8
LIN52
CHAC1
SRPX
PPP1R1B
CIR1
NGFR
TCEAL9
AMN
CCNE1
EPHB3
ANAPC10
IFT20
YPEL2
NDEL1
MRPL18
SEMA6B
NRBF2
KLHDC8B
JAK3
CCBE1
FBXL12
SPATC1L
DDX21
CLDN3
SS18L2
DDA1
CBWD5
PGF
PRELID3A
FAM60A
BEX2
ST3GAL5
PRPF38B
HRK
GAR1
PFDN2
LINC00973
FAM126B
SREBF1
OVOS2
CMC2
TPRG1
HPCAL1
CTU1
KLHL11
TRIM35
RAB5A
C16orf87
PDXP
BDKRB1
YPEL3
TFAP2A
CTIF
PRKD2
MED20
C1orf174
HOXA1
PMAIP1
KIAA0513
NPRL2
STON1
IMP4
SNHG5
APTR
HIST1H2AC
SCD
FBXL16
COPS2
GATA6
TSPYL2
COX14
ZIC2
PSTPIP2
DNAJA1
CHP1
PUS3
PIP5K1A
RBM18
COX10
IFITM3
ELK1
SBK1
SIAH2
BMS1P10
BAK1
SMN1
SENP5
ZPR1
LAMTOR3
RANGRF
GOLGA6L9
IER3
PPIH
PAX9
ANKRD10
ANKS3
SLC25A30
MRPL55
TNFRSF12A
MIGA2
ZKSCAN8
UBP1
PVT1
AQP3
RAPGEF3
FAM72B
NFYA
EDC3
HAP1
RNF144B
GPR3
ELL
CBX4
SERPINF1
PAQR5
SLPI
TMEM11
SRSF11
PTGS1
SSUH2
HNRNPDL
CALCOCO2
TNNI3
RNF216P1
CLDN10
SFN
RGS3
SRGAP2B
NDUFAF2
CCDC12
KCTD5
ORMDL3
SPRY2
GNL2
DUSP10
PGAM5
PPIG
CCDC186
SLC25A44
AMN1
LL22NC03-80A10.6
C12orf57
AMD1
POLR2K
TRIB3
FBXO45
AK6
NDE1
AFMID
CYCS
FAM174A
BCAM
EIF4E
METRNL
TTC14
SLC25A20
TRIM23
SPDEF
ZCCHC7
SNHG15
SLC25A38
CSGALNACT2
NUFIP2
ALDH1A3
STK17B
TBC1D15
ENTPD7
MIDN
SRP54
CSRP2
PPP1CC
DDAH1
TDRP
HES1
EBP
EEF1E1
TMEM263
NUS1
BCL6
SEMA3B
CCSAP
OSGIN2
TMEM206
RPUSD4
NUDCD1
YAF2
IER3IP1
PHF5A
PFDN4
HSP90AB1
PNO1
GRAMD3
PPP1R14C
FOXO4
SEC23IP
TBC1D23
POLE3
ASB3
CRNDE
RSL24D1
COQ10A
TRMT112
RPP21
C12orf73
OTUD1
TRIAP1
NUDT4P1
SH2D3A
EIF2A
REEP2
PRELID3B
PIGA
CCDC59
DOHH
NAPB
AK3
GFER
DDX47
WDR47
MED21
TAF1A
MSANTD4
PDHX
PLPPR2
BOD1
MOAP1
MAP3K13
P2RX5
PPP2R2A
DNTTIP2
LTN1
GTF2E2
MRPS24
RBM14
CLCF1
DPM3
SBDS
GTF2F2
AKT3
FKBP4
SYF2
SUGT1
SRP19
PPAT
DCAF1
MSL1
RARA
SF3B6
TMEM182
DDX10
RPS25
F2R
RAB11FIP1
CCNJ
PDRG1
IPO7
LCA5
STIP1
NOB1
MAP1S
PRTG
RLIM
SF3B1
C3orf52
STK3
DENND3
TIMP2
ARMCX3
PAWR
SDHAF3
MAX
ISCU
MAN2A1
ALKBH2
LINC00888
FSTL1
ADIPOR2
NEU3
PRPF4B
AC007246.3
NUB1
CNKSR3
CDH23
KRT15
MIEN1
CRIPT
PTGES
MORF4L2
PLLP
ADNP2
CBWD2
MCU
SLC39A9
LARGE2
EIF2B2
SLC25A33
KLF16
STK39
MOSPD1
COQ8A
C18orf8
MED10
FXR1
DNAJB6
EIF3H
GPBP1
ACOXL
TTC9C
MPHOSPH10
RNF138
STOM
EIF4B
RNF7
PTMA
GM2A
MID2
SNU13
CTB-55O6.12
NUDT4
GTF2F1
CEP97
WBP1
ZDHHC7
MMADHC
YKT6
DOLPP1
RPL31
NRARP
PTRH2
IGBP1
ETHE1
LINC01578
PHLDA3
DPH2
ADAT2
SLC16A1
SHPK
CLDN1
EARS2
BOLA2B
CSNK1G3
HSF2
PHF13
DCP2
C9orf78
MRPS26
BORCS5
TPT1
RPL12
RWDD1
PEA15
MRPL33
NUDT16
PAQR3
RNF2
CEP85
PAIP2B
UHRF2
CRABP2
CTU2
TJP3
RGS17
MBNL2
SLC25A29
EMG1_1
EFCAB14
B4GALT3
COMMD10
CFDP1
ALKBH5
LAPTM4A
CALM2
USP39
LYRM4
PDLIM5
TMEM183A
DPP9
RAB14
UGCG
RPL37
PIGF
2006-09-01
OXTR
GOLPH3
ELP5
BCAS4
MRPL34
MRPL32
SET
NMT2
EMC7
GFOD1
RBM22
EIF3M
COA6
CDKN1B
BCAR3
CDCA5
NOP16
RPL18A
ACTR3B
SEMA4G
TIAL1
MMRN2
GNL3
UBFD1
GATC
EIF2S3
ODF2
E4F1
RPL9
C16orf72
SRF
SALL4
LSM7
PPP2CB
POLR2C
CHCHD3
CDK1
DNAJA2
NCBP2
AHSA1
SAFB2
DR1
UBE2W
AIP
MLX
RARG
RPS28
OTUD5
CNST
FUNDC2
CAPRIN2
PLEKHB2
KLHL2
DDX49
PTMS
CLU
ATF7IP
PRPF39
OXNAD1
CAMTA1
SSR3
NBDY
RPLP2
RPL29
SH2B1
CMSS1
TMEM104
FIP1L1
ANP32B
NES
LTA4H
C14orf166
CEPT1
DESI2
GLRX5
RINT1
UBE2B
GPX2
ATG14
ZUFSP
CLASRP
LITAF
SART1
RPL14
MED26
BRIX1
MRPS35
HMGN4
PTS
SLC25A36
ARGLU1
SLC14A1
SMIM20
DIS3
MASTL
RPL18
MYC
FRAT2

## Sheet: S6 unique down MSC B
914 elements included exclusively in "BFTC905 MSC down":
DEG		Term	Count	%	PValue	Genes	List Total	Pop Hits	Pop Total	Fold Enrichment	Bonferroni	Benjamini	FDR
PLXNA4		GO:0006260~DNA replication	21	2.33853	2.16403e-05	RTEL1, PCNA, LIG1, MCM8, NOL8, BRCA1, POLA2, MCM3AP, WRN, RAD50, SLX4, MCM3, TIMELESS, POLI, RBBP6, MCM5, MCM6, POLE, DTL, ATR, RHNO1	757	155	16792	3.00534	0.0582442	0.0373143	0.0372874
MXRA5		GO:0090305~nucleic acid phosphodiester bond hydrolysis	14	1.55902	2.69126e-05	DCLRE1A, DCLRE1C, PGAP1, HARBI1, SETMAR, ZC3H12C, WRN, RAD50, EME1, PMS2, DNASE1, N4BP2, POLE, RAG1	757	75	16792	4.1407	0.0719128	0.0373143	0.0372874
FLRT3		GO:0036297~interstrand cross-link repair	11	1.22494	5.36877e-05	FANCI, DCLRE1A, SLX4, DCLRE1C, EME1, FANCD2, FAAP24, FANCC, FANCE, FANCG, ATR	757	49	16792	4.9797	0.138328	0.0496254	0.0495896
ANKK1		GO:0006281~DNA repair	25	2.78396	0.000160129	RTEL1, XPA, FAAP24, XPC, BRCA1, UNG, WRN, SLX4, EME1, POLI, DMAP1, POLE, FANCI, POLQ, SLF2, LIG1, FANCC, GTF2H1, GTF2H3, FANCG, RAD50, MSH2, FANCD2, RFWD3, ATR	757	235	16792	2.35982	0.358581	0.111009	0.110929
TSSK6		GO:0051726~regulation of cell cycle	16	1.78174	0.000456616	MED1, MX2, CCNF, TSC2, CABLES1, PKMYT1, CABLES2, PER2, ICK, MECOM, TRNP1, UBA3, MYBL2, GAS2L1, BTRC, DTL	757	124	16792	2.86223	0.71818	0.253239	0.253057
RASSF10		GO:0031297~replication fork processing	7	0.77951	0.00107252	SMARCAL1, RTEL1, WRN, PCNA, FBXO18, EME1, SETMAR	757	27	16792	5.75097	0.948988	0.495682	0.495325
MAF		GO:0001764~neuron migration	13	1.44766	0.00267232	NTRK2, SEMA6A, USP9X, NAV1, CELSR1, CELSR3, ASPM, PCM1, APBB2, PITX2, MARK1, CDK5R1, PAFAH1B1	757	105	16792	2.74638	0.999401	0.997075	0.996356
MBLAC2		GO:0051056~regulation of small GTPase mediated signal transduction	15	1.67038	0.00287652	ARHGEF11, FAM13A, ARAP2, TSC2, ARAP3, ARHGAP17, SIPA1L2, GMIP, ARHGAP24, ARHGAP12, ARHGAP10, SYDE1, OPHN1, ARHGEF7, NGEF	757	134	16792	2.48309	0.999661	0.997075	0.996356
KRBA2		GO:0032508~DNA duplex unwinding	8	0.890869	0.0032618	RTEL1, WRN, RAD50, FBXO18, DHX9, CHD8, MCM3, MCM5	757	44	16792	4.03315	0.999884	1	0.999639
TLR4		GO:0006298~mismatch repair	7	0.77951	0.00433201	SETD2, PMS2CL, PCNA, MSH2, LIG1, PMS2, XPC	757	35	16792	4.43646	0.999994	1	0.999639
SPRN		GO:0006486~protein glycosylation	13	1.44766	0.00488885	GALNT6, GALNT1, ALG5, SRD5A3, B3GALT4, ALG10, FUT3, TMEM115, B3GNT3, ST8SIA4, ST8SIA6, ALG10B, ST3GAL2	757	113	16792	2.55195	0.999999	1	0.999639
ACKR3		GO:0032757~positive regulation of interleukin-8 production	6	0.668151	0.00545902	DDX58, RIPK1, FADD, TLR4, TIRAP, TLR3	757	26	16792	5.11899	1	1	0.999639
UBXN10		GO:0008033~tRNA processing	7	0.77951	0.0057502	TRUB2, POP4, ADAT1, PUS7, PUS7L, TRMT1L, FDXACB1	757	37	16792	4.19665	1	1	0.999639
CDC42EP2		GO:0097676~histone H3-K36 dimethylation	3	0.334076	0.00589129	SETD2, SETMAR, ASH1L	757	3	16792	22.1823	1	1	0.999639
FRAT1		GO:0006974~cellular response to DNA damage stimulus	19	2.11581	0.00616454	CTC1, POLQ, SMARCAL1, SLF2, NEK4, ATMIN, ATAD5, FBXO18, MCM8, SUV39H1, SETD7, BRCA1, FANCG, WRN, RAD50, TIMELESS, RBBP6, DTL, ATR	757	208	16792	2.02627	1	1	0.999639
WISP1		GO:0072429~response to intra-S DNA damage checkpoint signaling	3	0.334076	0.0114312	SLX4, FBXO18, EME1	757	4	16792	16.6367	1	1	0.999639
LRRC17		GO:0001682~tRNA 5'-leader removal	4	0.445434	0.0114338	POP4, RPP25, RPP14, RPP38	757	11	16792	8.06629	1	1	0.999639
PPP1R10		GO:0000722~telomere maintenance via recombination	6	0.668151	0.0133898	POLA2, WRN, RAD50, PCNA, LIG1, POLE	757	32	16792	4.15918	1	1	0.999639
KRCC1		GO:0060707~trophoblast giant cell differentiation	4	0.445434	0.0147418	PLK4, GJB5, PRDM1, E2F8	757	12	16792	7.3941	1	1	0.999639
C2CD4A		GO:0010717~regulation of epithelial to mesenchymal transition	4	0.445434	0.0147418	GREM1, PHLDB1, CLASP1, TGFBR1	757	12	16792	7.3941	1	1	0.999639
GJA5		GO:0051607~defense response to virus	15	1.67038	0.0171081	ELMOD2, MX2, BNIP3, SAMHD1, TMEM173, IFIT3, IFI44L, GPAM, OAS3, TRIM25, FADD, ATG7, IRF9, TLR3, IFNAR1	757	165	16792	2.01657	1	1	0.999639
SAMD9		GO:0006284~base-excision repair	6	0.668151	0.0193341	SMUG1, POLQ, WRN, LIG1, XPA, UNG	757	35	16792	3.80268	1	1	0.999639
FAM187A		GO:0015031~protein transport	28	3.11804	0.020753	DENND1B, PGAP1, LMAN2L, VPS4B, SDAD1, TRAM2, AP4M1, SNX4, AP5M1, SNX25, VPS52, ATG7, EXOC7, MX2, DENND2A, RHBDF2, VPS33B, COG2, ATG10, SNX21, AP5B1, RSG1, KLHL20, DOPEY2, TMEM115, EXOC6, GOPC, EXOC1	757	395	16792	1.57242	1	1	0.999639
PSKH1		GO:0042787~protein ubiquitination involved in ubiquitin-dependent protein catabolic process	14	1.55902	0.0208662	KLHL3, BTBD6, UBE3B, KLHL20, RMND5B, RNF145, MAEA, RNF128, NEDD4, CDC27, TRIM25, RBBP6, TRIM32, DZIP3	757	153	16792	2.02975	1	1	0.999639
TIGD5		GO:0044030~regulation of DNA methylation	4	0.445434	0.0228131	MBD3, BRCA1, RLF, GRHL2	757	14	16792	6.3378	1	1	0.999639
NLGN4X		GO:0060337~type I interferon signaling pathway	8	0.890869	0.0244911	IFI27, MX2, OAS3, IFI6, SAMHD1, IRF9, IFIT3, IFNAR1	757	64	16792	2.77279	1	1	0.999639
SLC16A13		GO:0097527~necroptotic signaling pathway	3	0.334076	0.0269083	RIPK1, FADD, TLR3	757	6	16792	11.0911	1	1	0.999639
PCDHGA2		GO:0045830~positive regulation of isotype switching	3	0.334076	0.0269083	EXOSC6, PAXIP1, UNG	757	6	16792	11.0911	1	1	0.999639
IQCC		GO:0051301~cell division	25	2.78396	0.027086	DCLRE1A, CCNF, NCAPG, KIF11, SMC2, DSN1, MAEA, CDC27, KNTC1, OIP5, CLASP1, NEK4, LIG1, USP9X, CABLES1, KLHL22, HAUS5, CABLES2, ZWINT, MAU2, STAG1, CCNY, TIMELESS, MCM5, SPC24	757	350	16792	1.58445	1	1	0.999639
SEMA5B		GO:0042993~positive regulation of transcription factor import into nucleus	4	0.445434	0.0275821	DDX58, DMAP1, PIK3R1, TMEM173	757	15	16792	5.91528	1	1	0.999639
ST8SIA4		GO:0006488~dolichol-linked oligosaccharide biosynthetic process	4	0.445434	0.0275821	ALG6, SRD5A3, ALG10, ALG10B	757	15	16792	5.91528	1	1	0.999639
SEMA6A		GO:0000729~DNA double-strand break processing	4	0.445434	0.0275821	RAD50, SETMAR, SMARCAD1, BRCA1	757	15	16792	5.91528	1	1	0.999639
FAM127C		GO:0006487~protein N-linked glycosylation	6	0.668151	0.0296283	ALG6, ALG5, MGAT2, B4GALT7, TMEM165, FUT3	757	39	16792	3.41266	1	1	0.999639
SLC35C1		GO:0032728~positive regulation of interferon-beta production	5	0.556793	0.031378	RNF135, DDX58, TLR4, TLR3, IFNAR1	757	27	16792	4.10783	1	1	0.999639
PAQR8		GO:0070507~regulation of microtubule cytoskeleton organization	4	0.445434	0.0328378	PHLDB1, CLASP1, CDK5R1, PAFAH1B1	757	16	16792	5.54557	1	1	0.999639
FDXACB1		GO:0016446~somatic hypermutation of immunoglobulin genes	4	0.445434	0.0328378	POLQ, MSH2, PMS2, UNG	757	16	16792	5.54557	1	1	0.999639
CASP14		GO:0030521~androgen receptor signaling pathway	6	0.668151	0.035858	MED12, MED1, PMEPA1, BRCA1, MED17, NKX3-1	757	41	16792	3.24619	1	1	0.999639
FSIP2		GO:0006289~nucleotide-excision repair	6	0.668151	0.035858	SLX4, XPA, FANCC, XPC, GTF2H1, GTF2H3	757	41	16792	3.24619	1	1	0.999639
BCDIN3D/The encoded protein is thought to promote the cellular invasion of breast cancer cells, by downregulating the expression of tumor suppressor miRNAs through the dimethylation of the 5-monophosphate of the corresponding precursor miRNAs.		GO:0060412~ventricular septum morphogenesis	5	0.556793	0.0395895	EGLN1, BMPR2, GJA5, PITX2, TGFBR1	757	29	16792	3.82453	1	1	0.999639
HRCT1		GO:0097190~apoptotic signaling pathway	8	0.890869	0.0401843	CASP8AP2, IFI27, APAF1, RIPK1, FADD, UACA, TLR4, TLR3	757	71	16792	2.49941	1	1	0.999639
PITX2		GO:0035066~positive regulation of histone acetylation	4	0.445434	0.0447847	RPS6KA4, PAXIP1, SNAI2, BRCA1	757	18	16792	4.9294	1	1	0.999639
COL5A2
PRR5L
RSG1
FRMD3
FAM122A
HSPA1L
MGAT2
WDR5B
ARSE
FLRT2
PPP1R3B
APLN
IGFBP3
GSPT2
MT-CYB
NTSR1
RIPK1
ZBTB6
HAS2-AS1
ZC3H4
BRCA1
TNFRSF19
FAM86EP
HYLS1
PDE3B
TMEM177
LRRC4
SHROOM4
MT-ND3
KIAA1614
ST8SIA6
KDM4D
RBM26-AS1
LUCAT1
RNF128
MX2
SLC16A9
PLEKHG4B
ZBTB45
C6orf47
B3GALT4
TLR3
MYH15
HSD17B1
ZSWIM3
ALPK3
PLEKHA8P1
RIMKLA
ADAT1
SAMD13
GDPGP1
VTCN1
SDR42E1
SYDE1
APBA1
AOAH
SPERT
CABLES1
NLRX1
FBXO48
RTEL1
AC084219.4
DOC2GP
ZKSCAN2
LIMCH1
EGLN1
MUM1L1
GALNT4
IL17D
FAM13A
CCDC8
LPAR5
C17orf100
ZSWIM1
HILPDA
FICD
CSTF2T
IFI44L
AMER1
PPFIBP2
FOXE1
IFIT3
ZBTB47
HARBI1
VANGL1
LINC01792
RWDD2A
PAG1
NTRK2
AC079922.3
SYNM
SOWAHB
CSGALNACT1
PKD1L1
SPP1
ABHD16B
FADD
SNX21
FAM200A
FJX1
BX322557.10
IFI27
C7orf49
CPTP
STRA6
EDNRA
CARF
DSEL
SDAD1
FRK
CYP2R1
IRF2BP1
PLPP6
CEP19
RTKN
TGS1
AC005523.2
NEK4
IL17RA
C2orf81_1
SLX4
C20orf194
SOX21
KLHL9
PCLO
EPPK1
TREM1
MED7
DISP2
SEPHS2
ITPRIPL2
ZC3H12C
TMEM209
DBNL
SYNJ2
RLF
ALDH1B1
TRIM32
TMEM203
PIGQ
ZSCAN32
ETS1
PTOV1-AS1
TMEM186
AC138969.4
ARSD
SYK
USP40
SLC30A6
PDE4D
CAPNS2
TMEM2
MTHFSD
RNF170
MNX1-AS1
ANGPT4
FZD8
NMNAT1
BTRC
MLYCD
KIAA0922
KIAA0040
CACNG8
DENND2A
XYLB
DCLRE1A
PUS7L
FHDC1
IFI6
GSG2
ABHD15
TLR6
FAM86C1
ATAD5
CCNF
DGCR8
CPT2
DCLRE1C
ZSCAN30
C1QTNF1
L3HYPDH
MCM5
JMJD4
LY75
PELI3
BSN
PRKACB
STOML1
CHDH
IFNAR1
DNAH11
AP5B1
DET1
FPGT
ADRA1B
APCDD1L
VLDLR
NAIF1
SUV39H1
PDGFC
AP4M1
ARHGAP24
SH3TC2
TBC1D13
HGH1
SLC26A2
USF3
C22orf46
MIR9-3HG
COG8_2
RUNDC1
SMG8
SPPL2A
NPAT
ANKRD12
EME1
CLCN4
RBM12B
PTPRE
AGL
CTC1
CASP8AP2
ZSCAN26
CEP78
SLC2A10
ASPM
C5orf63
SHISA2
NCKAP5
MRFAP1L1
FAM86DP
SBF2-AS1
SLC1A6
FANCD2
ARHGEF37
CHAC2
TRIM26
ETAA1
ZBED5
HFE
ITGA5
KLHL3
FAM220A
MFAP3
GTF2IP7
CDAN1
FRYL
TIMELESS
WDR34
XDH
LINC01588
SNRK
LRFN3
TBCC
ZFP30
FAM83H-AS1
GOPC
ZMYM3
ZDHHC14
CYP2U1
IRAK1BP1
PP7080
ZBTB42
PURB
ZSCAN25
POLR1A
KNOP1
POU3F1
WDHD1
SH2D4A
INPP5E
FBF1
TNS4
KCTD21
GUCY1A3
MED1
PLXNA2
PRR14L
ARHGEF39
SMCHD1
KCTD18
CLIC6
MYBL2
LAMA3
FECH
RBBP8NL
POLA2
AP5M1
LNPEP
RNF207
ADAM23
PRDM1
MAGEE1
FMN1
PYM1
RPP25
MECOM
SETMAR
C14orf80
OIP5
NBPF10
IPP
LINC00857
PMS2
SRD5A3
CMTR2
ENPEP
DTD2
WASHC4
CYB5D2
RASEF
SLC37A1
NDST2
ZWINT
PAPPA
FAAP24
LENG9
PRR5
PUS7
PMS2CL
DENND1B
RAG1
ASL
COG2
FAM46A
ACADM
HK2
METTL18
TUBGCP5
GPRASP2
SEMA4C
TRNP1
SIRT5
PHF23
ATAD2
MRM1
CC2D1B
TIRAP
ZC3H7A
CXorf23
TCTN2
HDHD3
TOMM40L
AASDH
MAEA
TMEM107
EXOSC6
KANK1
PIK3R1
LINC00649
SLC6A14
MOCOS
CYB5RL
NNT-AS1
HAUS5
PDZD2
ANKFY1
OXSM
ORAI3
PANK1
GAS6-AS1
DENND6A
TMEM144
GALE
PIGC
EHHADH
ATG10
KLHL20
DCP1B
ASF1B
MTERF1
NUDT12
ANGPTL2
SMARCAD1
CDK5R1
STAG1
C6orf203
SLC35D1
SH3D21
CHST14
NKX3-1
STAT6
TEX264
GCC2
TMEM184A
PKMYT1
ARHGAP10
PAFAH1B1
DNAAF2
VPS52
TMEM140
ZMYM4
PPP2R1B
NCBP1
RP1L1
PLIN2
TSEN2
GPAM
FZD1
WNT16
RAD50
POLQ
MT-ND2
TRMT6
RNF31
TLCD1
KIF11
ANKRD50
KCNMA1
KIAA2026
LIG1
ACOX3
DEPDC5
MKI67
CES2
CHRM3
HCG18
SNX4
POLI
TTC31
IL7R
IGSF9
NCAPG
COQ8B
FANCG
PLK4
AIM1
U2SURP
SMIM10L1
TRAM2
CHPF2
WBP1L
MKL2
GAS2L1
SLC24A1
SZT2
THAP6
POLE
ALG10B
AGR2
RPP38
PGAP1
ITPR1
PCNA
TMEM173
LDOC1L
RRAGA
CEBPA
PCF11
ATR
RPTOR
RBBP6
C17orf80
UTRN
FRY
RASSF2
DUSP18
ATXN7L1
ANKRD28
ZDHHC13
SETD7
DBR1
BIVM
SAYSD1
GOLGA1
MPDZ
NOL8
SH3D19
QSER1
CABLES2
RAP2B
ICK
GREM1
SPC24
AMPD3
N4BP2
TGFBR1
OPHN1
ANK3
PLEKHA2
EXOC6
DDX58
KNTC1
SMARCAL1
CEP72
LDLRAP1
TMEM187
WASHC5
ADPRHL2
CCDC80
KIRREL
CA9
LRR1
SH3PXD2B
PRODH
KIF13B
GPRIN1
CELSR2
DNASE1
AFF1
CELSR3
CHST3
YEATS2
PIK3C2G
TRMT1L
OSGEP
AIMP2
MR1
KIAA0586
FSTL4
AASDHPPT
CCDC127
TTC37
MRPS6
VPS36
RFWD3
RASA1
THEM4
ST3GAL2
PYROXD1
KRIT1
SHC3
KLHL22
SNCAIP
BMPR2
ADCK2
DTL
ALG10
EEF2KMT
ARHGEF40
RFX7
SETBP1
LZTR1
SLC29A3
STEAP1B
ABCD3
TBCD
EXOC7
GPAA1
PQLC2
PCYT1A
MCM3AP
CERK
RMND5B
SNHG14
ALG5
C15orf39
IRF9
KRBA1
KIF27
SLC1A4
MED17
MAT2A
TRUB2
PDE8A
B4GALT7
SLC25A10
PHLDB1
ARHGEF11
STK10
CNPPD1
KIF15
BNIP3
ACAD9
AMMECR1
RBPMS
MCM3
ZSCAN29
SNX25
HELZ
PGK1
SPG11
PPIL2
SNAI2
ANTXR2
C17orf53
RASA2
EDEM1
SLK
TM4SF18
SNUPN
TAF2
ALG6
CNPY2
ZDBF2
CAMKK2
NAE1
CNIH3
PDPR
MBD3
SMC2
RBM10
C21orf33
CHAMP1
ATG2B
TMEM181
CEACAM6
PARP8
C9orf64
MCM6
CYB561D1
E2F8
SLC2A3
ERLIN2
KCTD20
APBB2
DZIP3
WDR5
FKBP9P1
BBS10
RTF1
GRHL2
OTUB2
NEDD4
SLC38A1
SMUG1
ATP5S
KIAA0895
PIK3C2B
TRIM69
INTS6
TRIM68
SRRD
TANC1
FBXO18
DIP2A
RPP25L
LRSAM1
NFE2L3
TYMS
FANCI
UBLCP1
SUPT20H
RDH14
CSTF3
EVA1A
GRHL1
PER2
AFF4
ANGEL2
OAS3
TACC2
PRMT2
XPA
NAV1
FANCC
ERMARD
TMEM115
RHNO1
HPDL
KIAA1161
DHRS4-AS1
PODXL
ZMYND8
MTR
GJB5
CPSF6
MSRB1
CLASP1
MTUS1
UTP4
RPS6KA4
TSHZ2
AKNA
TLDC1
AMACR
SMARCC2
ANXA8L1
PSME3
ELP6
PCNX4
CASKIN2
GLB1L2
ZC3HAV1L
ASH1L
PIGV
NSD1
PTPDC1
FAM120AOS
KIF3A
INTS7
ATMIN
TOR1A
SLC44A5
CBX6
ABCB6
MEGF9
MRPL16
GREB1L
SLC35B3
FUT3
AARS2
FAM57A
GOLGB1
GALNT6
DHRS13
TDRD7
C10orf76
SLC4A2
SETD2
NT5DC2
MEPCE
DSN1
UBE2J2
GALNT1
ITGB6
PRDM4
RANBP2
TMEM165
WDR54
ANXA4
SAMHD1
RHBDF2
AKAP11
ATXN7L3B
HIVEP3
SH3BP5
SLF2
VWA1
ATG7
DMAP1
C4orf3
JADE2
ARAP3
SVEP1
TBC1D31
UBE3B
GMIP
GTF2H1
TTI1
TFDP1
FURIN
GMNN
AQR
FHOD3
ZCCHC14
SSH2
INTS14
RPP14
PMEPA1
SIPA1L2
USP9X
ARPC4
MCM8
COX19
SLC25A24
JOSD1
PDLIM7
GMPPB
KDELC2
TIMM22
IRAK4
TRIM25
ZFHX3
CHD8
CCHCR1
SLC5A6
ZBED1
PLAGL2
TYSND1
MAGEF1
GRAMD4
PLA2G16
MED12
MESDC2
LYRM2
VPS33B
POP4
FRMD4A
CLN5
RIOX2
NUP54
API5
KIAA1551
RYK
KRI1
XPC
CDC27
DUXAP10
KIAA0753
LMAN2L
WDR11
PI4K2B
TBC1D22A
MBTPS2
PARN
IKBKAP
MAU2
LPCAT2
DCAF6
ACTR1B
PLD1
CCDC174
DHRSX
PIEZO1
FANCE
BTBD6
VPS4B
PAXIP1
DHX9
CDS2
UACA
ARHGEF7
VPS13C
IREB2
STEAP3
CDCP1
RSPH3
FKBP15
TMEM127
ARPIN
ARAP2
ELMOD2
RNF145
PRKD3
WRN
ATL3
LPIN2
NAA35
FOXL1
APAF1
USP54
KLF7
GTF2H3
UNG
REPS2
PLRG1
SLC8B1
OTUD6B-AS1
ARHGAP17
TSC2
BROX
UBA3
IARS
B3GNT3
RAPGEF1
RBM17
GRB10
DARS2
MARK1
NGEF
SH3GLB2
ATP13A2
FN3KRP
DAAM1
SPTBN2
CC2D1A
ENTPD6
ARHGAP12
DOPEY2
KCNN4
LLGL1
DDX60L
GSDMC
SLC35F5
TUBB6
MSH2
SMIM19
CCNY
RNF135
EXOC1
TMEM254
PDK3
SLC25A46
RIC8A
PCM1
DHX32
ARHGAP21
ANXA8
ESYT2
AP2A2
PHKB
CELSR1

## Sheet: S7 overlap FB up B+V
518 common elements in "BFTC905 Fib up" and "VM-CUB1 Fib up":
DEG		Term	Count	%	PValue	Genes	List Total	Pop Hits	Pop Total	Fold Enrichment	Bonferroni	Benjamini	FDR
DUSP1		GO:0036498~IRE1-mediated unfolded protein response	11	2.21328	1.59023e-06	DNAJC3, SERP1, HSPA5, GOSR2, DNAJB11, SRPRA, DNAJB9, SRPRB, WIPI1, KDELR3, SEC31A	415	59	16792	7.54388	0.00320871	0.00321386	0.00320432
HSPA1B		GO:0000122~negative regulation of transcription from RNA polymerase II promoter	39	7.84708	8.82874e-06	HDAC5, BTG2, GATA2, FOXO3, TNF, IRF2BPL, GLIS2, MNT, ZFP36, DNAJB5, UBC, HES1, E4F1, NKX6-1, ZBTB18, TFAP2A, HES7, OSR2, PLK3, JUND, PCGF2, TSC22D3, PAX6, NR1D1, HINFP, NR4A2, PER1, MLXIPL, DDIT3, CRY2, BHLHE40, CREBRF, SNAI1, TXNIP, FOSB, MZF1, SIM2, SQSTM1, ATF3	415	720	16792	2.19173	0.0176847	0.00796305	0.00793941
HSPA1A		GO:0006366~transcription from RNA polymerase II promoter	31	6.23742	1.18205e-05	CEBPB, GATA2, FOXO3, GLIS2, MNT, DBP, SIX4, SNAPC2, NOCT, SNAPC3, SIX2, NKX6-1, TFAP2A, OSR2, ZNF143, JUND, NFYA, TAF13, HMGA1, PAX6, ARID3B, NFATC4, CDK7, ZNF639, MAFG, MAFF, FOSB, MAFK, LCORL, MZF1, ATF3	415	513	16792	2.44511	0.0236062	0.00796305	0.00793941
HIST2H2BE		GO:0045944~positive regulation of transcription from RNA polymerase II promoter	47	9.45674	2.08306e-05	HDAC5, ARF4, CEBPB, AKAP8L, GATA2, FOXO3, TNF, CYR61, IRF2BPL, GLIS2, SBNO2, DBP, SIX4, SIX2, UBC, HES1, NKX6-1, CCNL1, BCL9L, TFAP2A, IL11, OSR2, JUND, RIPK2, CNBP, TFE3, LIF, HMGA1, WNT7A, PAX6, ARID3B, NFATC4, NR4A2, PER1, MLXIPL, NR4A1, CDK7, ZNF639, MAFG, DDIT3, MAFF, BCL3, FOSB, MAFK, MZF1, SQSTM1, ATF3	415	981	16792	1.93858	0.0412253	0.0105247	0.0104934
PPP1R15A		GO:0006695~cholesterol biosynthetic process	8	1.60966	3.43057e-05	SQLE, CNBP, INSIG1, CYP51A1, MSMO1, HMGCR, DHCR7, FDFT1	415	38	16792	8.51845	0.0669841	0.0138664	0.0138252
GDF15		GO:0034976~response to endoplasmic reticulum stress	10	2.01207	9.19332e-05	PPP1R15A, ERP44, UFM1, CEBPB, DDIT3, CREBRF, ATP2A1, HSP90B1, BBC3, HERPUD1	415	75	16792	5.39502	0.169565	0.0309662	0.0308742
TNF		GO:0043066~negative regulation of apoptotic process	25	5.03018	0.000411617	ARF4, CDKN1A, CYR61, HSP90B1, SOCS2, SLC25A27, NUAK2, SIX4, UBC, BNIP1, PIM1, PIM3, PIM2, TIMP1, TFAP2A, NGFR, PLK3, HSPA5, DUSP1, RIPK2, WNT7A, DNAJC3, DDAH2, BCL3, SQSTM1	415	455	16792	2.22322	0.564844	0.11884	0.118487
ATF3		GO:0016236~macroautophagy	9	1.81087	0.000556182	PRKAB2, GABARAPL1, MAP1LC3B, RRAGD, UBC, TOMM7, WIPI1, TOMM20, SQSTM1	415	76	16792	4.79163	0.675139	0.140505	0.140088
RGS2		GO:0045892~negative regulation of transcription, DNA-templated	26	5.23139	0.000665921	HDAC5, CEBPB, FOXK1, TNF, DEDD2, GLIS2, SBNO2, SIX4, BCL7A, HES1, ZNF227, ZBTB18, TFAP2A, RBM15, HMGA1, NR1D1, HINFP, EREG, PER1, MLXIPL, ZNF639, DDIT3, CRY2, BCL3, BHLHE40, ZP3	415	499	16792	2.10827	0.739792	0.149536	0.149092
FOSB		GO:0006890~retrograde vesicle-mediated transport, Golgi to ER	9	1.81087	0.000924991	ARF4, KDELR1, TMED7-TICAM2, BNIP1, TMED3, KDELR2, KDELR3, TMED7, RAB6B	415	82	16792	4.44102	0.845918	0.186941	0.186386
SNAI1		GO:0070059~intrinsic apoptotic signaling pathway in response to endoplasmic reticulum stress	6	1.20724	0.00119417	PPP1R15A, CEBPB, DDIT3, ATP2A1, SELENOK, BBC3	415	33	16792	7.35685	0.910621	0.219402	0.218751
NR4A1		GO:0045893~positive regulation of transcription, DNA-templated	25	5.03018	0.00223571	FOXK1, FOXO3, TNF, GLIS2, SIX4, TP53INP2, PIM2, TFAP2A, OSR2, NFYA, CNBP, TFE3, HMGA1, WNT7A, PAX6, NR1D1, HINFP, MLXIPL, CDK7, DDIT3, BCL3, SNAI1, TRIM16, IRF6, ZP3	415	515	16792	1.96421	0.989148	0.329672	0.328693
GADD45B		GO:0007623~circadian rhythm	8	1.60966	0.00247185	PER1, CLDN4, DBP, JUND, NOCT, CRY2, KLF9, NR1D1	415	75	16792	4.31602	0.993274	0.329672	0.328693
ZFP36		GO:0032922~circadian regulation of gene expression	7	1.40845	0.00271894	PER1, NGFR, NOCT, CRY2, BHLHE40, NR1D1, CSNK1E	415	57	16792	4.9691	0.995923	0.329672	0.328693
INSIG1		GO:0050678~regulation of epithelial cell proliferation	4	0.804829	0.00277309	SIX4, TACSTD2, HES1, RAB33B	415	12	16792	13.4876	0.996347	0.329672	0.328693
AOC3		GO:0036499~PERK-mediated unfolded protein response	4	0.804829	0.00277309	HSPA5, DDIT3, ATF3, HERPUD1	415	12	16792	13.4876	0.996347	0.329672	0.328693
AP000439.1		GO:1990440~positive regulation of transcription from RNA polymerase II promoter in response to endoplasmic reticulum stress	4	0.804829	0.00277309	CEBPB, HSPA5, DDIT3, ATF3	415	12	16792	13.4876	0.996347	0.329672	0.328693
CYR61		GO:0006986~response to unfolded protein	6	1.20724	0.00357108	ERP44, DNAJB5, DDIT3, CREBRF, MANF, HERPUD1	415	42	16792	5.78038	0.999276	0.400953	0.399763
DUSP8		GO:1903912~negative regulation of endoplasmic reticulum stress-induced eIF2 alpha phosphorylation	3	0.603622	0.00577199	DNAJC3, PPP1R15A, PPP1R15B	415	5	16792	24.2776	0.999992	0.588685	0.586937
CSF2		GO:0045860~positive regulation of protein kinase activity	6	1.20724	0.00582568	CDKN1A, TRAF4, ZP3, TNF, CYR61, EREG	415	47	16792	5.16544	0.999993	0.588685	0.586937
GPR173		GO:0043123~positive regulation of I-kappaB kinase/NF-kappaB signaling	11	2.21328	0.00667743	TMEM101, GOLT1B, RIPK2, UBC, PELI2, TMED7-TICAM2, TERF2IP, HMOX1, PIM2, TNF, TMED4	415	161	16792	2.76453	0.999999	0.642623	0.640715
RND1		GO:0007050~cell cycle arrest	10	2.01207	0.00829323	PPP1R15A, CDKN1A, RASSF1, PRKAB2, CDK7, DDIT3, RRAGD, JMY, HBP1, IRF6	415	141	16792	2.86969	1	0.743991	0.741782
TNFSF9		GO:0006383~transcription from RNA polymerase III promoter	5	1.00604	0.00846699	ZNF143, SNAPC2, POLR3D, SNAPC3, POLR1D	415	33	16792	6.1307	1	0.743991	0.741782
AOC2		GO:0019882~antigen processing and presentation	6	1.20724	0.0112634	RAB5B, FCGRT, ULBP2, MICA, MICB, HLA-E	415	55	16792	4.41411	1	0.93007	0.927309
FAM46B		GO:0043407~negative regulation of MAP kinase activity	5	1.00604	0.0115051	RGS2, DUSP1, HMGCR, APOE, DUSP7	415	36	16792	5.61981	1	0.93007	0.927309
HES7		GO:0000082~G1/S transition of mitotic cell cycle	8	1.60966	0.0131067	PLK3, CDKN1A, CDK7, CDC34, LATS2, PIM2, MARK4, HINFP	415	102	16792	3.17354	1	1	0.997525
MSMO1		GO:0046718~viral entry into host cell	7	1.40845	0.0140654	ZNF639, CD46, NECTIN4, LDLR, CD55, HSPA1B, HSPA1A	415	80	16792	3.54048	1	1	0.997525
TMEM59L		GO:0043068~positive regulation of programmed cell death	3	0.603622	0.0153876	CDKN1A, MARK4, TNF	415	8	16792	15.1735	1	1	0.997525
OVGP1		GO:0006351~transcription, DNA-templated	64	12.8773	0.015579	BTG2, PHF1, AKAP8L, PNN, SCML1, ZNRD1, HABP4, CCNL1, HES7, ZNF165, KMT5C, CSNK2A2, TFE3, PAX6, JMJD6, DMRTA1, DDIT3, CRY2, POLR1D, TXNIP, TERF2IP, IRF6, MZF1, PTMA, ZNF277, ZNF550, HDAC5, CEBPB, HKR1, BAZ2A, FOXK1, GATA2, ZBTB5, SPTY2D1, DEDD2, SBNO2, TP53INP2, HES1, E4F1, ZNF227, BCL9L, HES4, ZBTB18, ZNF341, RBM39, ZNF581, CNBP, PCGF2, ZBTB10, ZBTB11, NR1D1, HINFP, NR4A2, MLXIPL, PER1, NR4A1, MA…	415	1955	16792	1.32461	1	1	0.997525
BBC3		GO:0016567~protein ubiquitination	17	3.42052	0.0167352	KLHL15, RNF38, PELI2, KLHL21, MED8, FBXL15, PAX6, KLHL24, PJA2, CCNB1IP1, SOCS2, SPSB3, CDC34, TRAF4, GAN, MKRN2, E4F1	415	359	16792	1.91606	1	1	0.997525
MAFF		GO:0042981~regulation of apoptotic process	12	2.41449	0.0169003	NGFR, RBM25, SDF2L1, TRAF4, DUSP1, GDF15, RASSF5, BCL3, RABGGTB, LCMT1, BBC3, DEDD2	415	213	16792	2.27959	1	1	0.997525
RAB3A		GO:0006888~ER to Golgi vesicle-mediated transport	10	2.01207	0.0178433	GOLGA2, ARF4, KDELR1, GOSR2, TMED7-TICAM2, TMED3, IER3IP1, TMED7, CD55, SEC31A	415	160	16792	2.52892	1	1	0.997525
DEDD2		GO:0006621~protein retention in ER lumen	3	0.603622	0.0194644	KDELR1, KDELR2, KDELR3	415	9	16792	13.4876	1	1	0.997525
TMEM269		GO:0036500~ATF6-mediated unfolded protein response	3	0.603622	0.0194644	HSPA5, DDIT3, HSP90B1	415	9	16792	13.4876	1	1	0.997525
FCHO1		GO:0043525~positive regulation of neuron apoptotic process	5	1.00604	0.0210813	TFAP2A, CDC34, DDIT3, FOXO3, BBC3	415	43	16792	4.70496	1	1	0.997525
C1QTNF12		GO:0071222~cellular response to lipopolysaccharide	8	1.60966	0.0218415	HDAC5, ZFP36, SBNO2, CEBPB, CSF2, TMED7-TICAM2, NR1D1, TNF	415	113	16792	2.86461	1	1	0.997525
RP11-302B13.5		GO:0043434~response to peptide hormone	5	1.00604	0.0227515	BTG2, JUND, TIMP1, CD55, EREG	415	44	16792	4.59803	1	1	0.997525
PIM3		GO:0000188~inactivation of MAPK activity	4	0.804829	0.0228882	DUSP5, DUSP1, DUSP8, DUSP7	415	25	16792	6.47402	1	1	0.997525
LINC-PINT		GO:0006983~ER overload response	3	0.603622	0.0239382	PPP1R15B, HSPA5, DDIT3	415	10	16792	12.1388	1	1	0.997525
NKX6-1		GO:0042116~macrophage activation	3	0.603622	0.0239382	CSF2, SLC7A2, JMJD6	415	10	16792	12.1388	1	1	0.997525
DDIT3		GO:0032757~positive regulation of interleukin-8 production	4	0.804829	0.0254117	DDIT3, TNF, HSPA1B, HSPA1A	415	26	16792	6.22502	1	1	0.997525
VWA5B2		GO:0009653~anatomical structure morphogenesis	7	1.40845	0.0261743	MLXIPL, SCML1, SIX4, SIX2, MCAM, CYR61, EREG	415	92	16792	3.07868	1	1	0.997525
HOTAIRM1		GO:0032729~positive regulation of interferon-gamma production	5	1.00604	0.0263274	RIPK2, BCL3, TMED7-TICAM2, ZP3, TNF	415	46	16792	4.39811	1	1	0.997525
PER1		GO:0010941~regulation of cell death	3	0.603622	0.0287871	JUND, HSPA1B, HSPA1A	415	11	16792	11.0353	1	1	0.997525
IL11		GO:2000178~negative regulation of neural precursor cell proliferation	3	0.603622	0.0287871	BTG2, PAX6, GATA2	415	11	16792	11.0353	1	1	0.997525
AC058791.1		GO:0033138~positive regulation of peptidyl-serine phosphorylation	6	1.20724	0.0291256	PPP1R15A, IL11, RIPK2, LIF, TERF2IP, TNF	415	70	16792	3.46823	1	1	0.997525
RNF39		GO:0035914~skeletal muscle cell differentiation	5	1.00604	0.0322898	NR4A1, BTG2, MAFF, ATF3, BCL9L	415	49	16792	4.12884	1	1	0.997525
HERPUD1		GO:0042752~regulation of circadian rhythm	5	1.00604	0.0322898	PER1, NOCT, CRY2, NR1D1, CSNK1E	415	49	16792	4.12884	1	1	0.997525
CLK1		GO:0006974~cellular response to DNA damage stimulus	11	2.21328	0.0339602	PPP1R15A, PLK3, CDKN1A, RASSF1, BTG2, DDIT3, PHF1, CHCHD6, BCL3, MICA, BBC3	415	208	16792	2.13985	1	1	0.997525
SNHG3		GO:0045670~regulation of osteoclast differentiation	3	0.603622	0.0339898	CEBPB, TFE3, TNF	415	12	16792	10.1157	1	1	0.997525
RP11-689P11.2		GO:0015031~protein transport	17	3.42052	0.0364365	ARF4, RAB5B, ARF1, RAB3A, GOLT1B, PRAF2, EIF5A2, TMED7-TICAM2, HSP90B1, SERP1, TMED3, KDELR2, KDELR3, TMED7, RAB6B, TMED4, SEC31A	415	395	16792	1.74143	1	1	0.997525
PHLDA2		GO:0006362~transcription elongation from RNA polymerase I promoter	4	0.804829	0.0369318	TAF1D, CDK7, ZNRD1, POLR1D	415	30	16792	5.39502	1	1	0.997525
DUSP5		GO:0006355~regulation of transcription, DNA-templated	49	9.85915	0.0382682	PHF1, PNN, SCML1, SIX4, SNAPC2, SNAPC3, GATAD1, HABP4, ZNF165, KMT5C, TSC22D3, CSNK2A2, PAX6, JMJD6, DMRTA1, DDIT3, TERF2IP, TRIM16, MZF1, ZNF277, ZNF550, CEBPB, HKR1, RNF38, BAZ2A, AKAP17A, ZBTB5, SPTY2D1, SBNO2, TAF1D, NOCT, HES1, ZNF227, HES4, ZNF341, RBM39, ZNF581, BRF2, NFYA, CNBP, ZBTB10, HMGA1, ZBTB11, HINFP, MLXIPL, BHLHE40, CREBRF, HBP1, SIM2	415	1504	16792	1.31826	1	1	0.997525
AC009404.2		GO:0034975~protein folding in endoplasmic reticulum	3	0.603622	0.0395263	ERO1B, HSPA5, HSP90B1	415	13	16792	9.33753	1	1	0.997525
COX6B2		GO:0071850~mitotic cell cycle arrest	3	0.603622	0.0395263	CDKN1A, DUSP1, E4F1	415	13	16792	9.33753	1	1	0.997525
CCDC9		GO:0006363~termination of RNA polymerase I transcription	4	0.804829	0.0401638	TAF1D, CDK7, ZNRD1, POLR1D	415	31	16792	5.22099	1	1	0.997525
CCNL1		GO:0007264~small GTPase mediated signal transduction	12	2.41449	0.0421767	ARF4, ARL5B, ARF1, RAB5B, RAB3A, RRAD, HMOX1, SRPRB, RAB6B, GEM, RND1, RAB33B	415	246	16792	1.97379	1	1	0.997525
TAF1D		GO:0006464~cellular protein modification process	7	1.40845	0.0454883	ERO1B, CDC34, SERP1, MMP15, WDYHV1, RABGGTB, LCMT1	415	105	16792	2.69751	1	1	0.997525
RASSF1		GO:0006914~autophagy	8	1.60966	0.0467015	GABARAPL1, MAP1LC3B, BNIP1, WIPI1, DRAM2, SQSTM1, RNF41, RAB33B	415	133	16792	2.43384	1	1	0.997525
RP11-347C12.3		GO:0006357~regulation of transcription from RNA polymerase II promoter	18	3.62173	0.0469899	ZNF143, JUND, TAF13, MED8, FOXK1, FOXO3, MLXIPL, DBP, MAFG, KLF9, JMY, MAFF, FOSB, MAFK, LCORL, NKX6-1, SIM2, ATF3	415	441	16792	1.65154	1	1	0.997525
TSC22D3		GO:0006361~transcription initiation from RNA polymerase I promoter	4	0.804829	0.0470406	TAF1D, CDK7, ZNRD1, POLR1D	415	33	16792	4.90456	1	1	0.997525
CD55		GO:1902380~positive regulation of endoribonuclease activity	2	0.402414	0.0487028	HSPA1B, HSPA1A	415	2	16792	40.4627	1	1	0.997525
GEM		GO:1904722~positive regulation of mRNA endonucleolytic cleavage involved in unfolded protein response	2	0.402414	0.0487028	HSPA1B, HSPA1A	415	2	16792	40.4627	1	1	0.997525
TMCC2		GO:0000187~activation of MAPK activity	7	1.40845	0.0490784	DUSP5, RIPK2, UBC, LPAR3, TNF, AVPI1, DUSP7	415	107	16792	2.64709	1	1	0.997525
KCND1
FDFT1
SNHG1
C2CD2L
TAF13
CTD-2530N21.4
HSPA5
JMJD6
SCML1
ARF4
NR4A2
ZNF165
KIAA0907
SYNGR3
FAM229A
STARD4
CDC42EP5
MB21D1
GAB2
CLDN4
APOE
SLC25A27
AVPI1
PIK3IP1
GATA2
PLD6
CALML4
NOCT
BTG3
MICB
CYP27B1
LIF
RHBDL1
RP11-195F19.9
CTD-2575K13.6
GCSAM
ZBTB11
GABARAPL1
GGT7
GNRHR2
RP11-1391J7.1
S100A14
BNIP1
EPB41L4A-AS1
METTL21B
RABGGTB
ZNF227
UBC
CCNB1IP1
CDC37L1
TSLP
IRF2BPL
DMRTA1
RCN3
TXNIP
NBEAP3
PANX2
POLR3D
COQ10B
GOLT1B
NEU1
UFM1
KCNJ14
PROSER2
ABHD4
CYP24A1
DLG4
PPP1R15B
PPM1J
SQLE
DUSP7
LDLR
AC125232.1
GAS5
SPTY2D1
BHLHE40
YOD1
RP11-660L16.2
CAMLG
BTG2
C1R
OSER1
MISP3
NR1D1
RSRP1
EFNA3
OSR2
BAIAP3
EIF1
CYP51A1
ULBP2
MED8
RBM25
PLEKHH3
RP1-313I6.12
DBP
MTRNR2L8
KLHL15
DNAJC25
HABP4
HBP1
IFRD1
CEBPB
LENG8-AS1
ICAM5
KYAT1
PIGL
DHCR7
SNHG6
SAT1
LATS2
TMEM55B
KCNK5
CREBRF
MAFK
ARTN
MCAM
TMEM167B
ZRSR2
PIM1
SIM2
SRPRA
CTD-2006C1.2
FAM177A1
SEMA6B
CSNK1E
PPFIA3
ATP2A1
TERF2IP
RAB6B
RP11-44M6.7
PVT1
HSBP1L1
NUAK2
KLF9
TNXB
BCL3
RRAGD
HMGCR
CARD19
CDK2AP2
RILPL2
SELENOM
RRAD
MICA
MTRNR2L12
PNN
LCORL
FAM84B
KLHL24
MAP1LC3B
RASSF5
DNAJB9
YPEL3
PRRC1
LTBP4
DNAJB11
MAPT
GRB7
HES4
SDF2L1
CTD-3184A7.4
SNHG16
GKAP1
CMTM8
MAPKAPK5-AS1
C6orf48
NGFR
CSRP2
GLIS2
PAX6
RAB33B
PRSS8
RGS10
SNAPC2
PSTPIP2
HMOX1
ZFAS1
TBC1D10A
FAM60A
MID1IP1
YPEL2
OVOS2
DNAJB5
AKAP17A
FOXO3
PPM1K
SLC31A1
CYSTM1
TFAP2A
PELI2
KMT5C
SELENOK
YPEL5
MANF
RIPK2
PI3
PGPEP1
WIPI1
TSPAN13
ZBTB18
ZNF639
BTN3A1
RBM39
TTC14
INAFM1
HBE1
GBP2
PNPLA2
NOL4L
MZT1
ELOVL4
MAST1
ACSL4
SGTB
UAP1
SNHG7
RP11-395G23.3
EIF1B
LCMT1
TIMP1
RNF41
SQSTM1
KLHL28
PLEKHA3
TRIM16
CDKN1A
WDYHV1
ZNF341
YIPF2
CNBP
ACBD3
MKRN2
EIF4A2
EREG
RNF38
CCNG1
CDK7
SERP1
LRRC75A-AS1
TMEM263
PHF1
CLK3
SNHG8
MZF1
TRAF4
RPUSD4
ZNF143
JAK3
TMEM182
IER3IP1
GOSR2
CD274
SH2B3
LENG8
ZBTB5
ZBTB10
EIF5A2
IGFBP4
RAB5B
ARL5B
MIR100HG
PDE4A
TFE3
UGDH
ZNF581
OCEL1
PLPPR2
TMED3
ERP44
RPS25
MLXIPL
MTHFR
ISOC2
SEC13
HLA-E
FTL
FBXL15
SH3YL1
BTN2A1
FAM174A
LETMD1
EBLN3P
PRKAB2
JMY
MARK4
SLC35A2
MMP15
GPX4
SAT2
CH507-42P11.8
UBALD2
LINC01578
TMEM50B
C12orf76
IL18BP
TMEM40
CXorf38
SBNO2
TMEM101
KDELR3
TRMT11
CHCHD6
RSRC2
SPSB3
NAT6
RPL31
PLK3
SEZ6L2
ZNRD1
TMEM38B
MAFG
GATAD1
PIM2
BAZ2A
HES1
DNAJC3
THAP3
LZTS3
SRPRB
BRF2
ECE2
CCNO
ETNK2
NFYA
DENND3
PGGHG
BCL9L
NFATC4
ZNF436-AS1
ARF1
PI4K2A
PTMA
TMED7-TICAM2
HSP90B1
SIX4
ACAD11
ZP3
SRSF4
ERO1B
JUND
NECTIN4
KDELC1
MSL1
SLPI
HKR1
TIPRL
PPTC7
RBM15
RNF19B
ALDH2
PRSS22
KCNK1
MFSD9
RPLP2
PRAF2
PISD
PJA2
KDELR2
GOLGA2
CNNM2
KLHL21
MPZL3
CRELD1
TMED7
RP11-1149O23.3
SLC19A2
WNT7A
SWI5
POLR1D
GSE1
MPST
MNT
TEKT4P2
SOCS2
FCGRT
IRF6
CCDC28A
KIAA1671
PDE4DIP
PNISR
IGSF8
RPL28
ECSIT
TMEM159
MIR205HG
C15orf61
SLC39A7
SUGP2
ZNF277
VAT1
GGNBP2
PRRT1
BRI3
COX7A2L
DNAH14
TKT
MICAL2
E4F1
CADM4
OSBP
TMEM39A
SIX2
LPAR3
DDAH2
ZNF550
HMGA1
GTPBP1
ZNF330
DBNDD2
LARP6
RNASEK
CSNK2A2
YIPF6
TTC28-AS1
PCGF2
BCL7A
NGRN
GAN
FXR2
TOMM7
ATXN2L
TP53INP2
QPCTL
MISP
TOMM20
SNAPC3
SLC25A37
CDR2
CDC34
HINFP
TACSTD2
CRY2
C18orf25
CRTAP
FOXK1
DRAM2
CCNI
TVP23B
SEC31A
CD46
SLC7A2
KDELR1
EML2
C6orf136
ARID3B
ANKRD65
KIAA1522
ENGASE
AKAP8L
TMED4
HDAC5
GMPR2
AMOTL2

## Sheet: S8 overlap FB down B+V
463 common elements in "VM-CUB1 Fib down" and "BFTC905 Fib down":
DEG		Category	Term	Count	%	PValue	Genes	List Total	Pop Hits	Pop Total	Fold Enrichment	Bonferroni	Benjamini	FDR
NPBWR1		GOTERM_BP_DIRECT	GO:0006260~DNA replication	22	4.9217	1.92838e-11	GINS2, BLM, TIPIN, RMI2, RFC2, GINS3, GINS4, NOL8, MCM10, CDC7, POLA1, CCDC88A, FAM111A, BRIP1, RAD50, CDC45, EXO1, POLE2, CLSPN, POLE, ATR, MCM2	363	155	16792	6.56579	2.88678e-08	2.88679e-08	2.86172e-08
KRT13		GOTERM_BP_DIRECT	GO:0000731~DNA synthesis involved in DNA repair	11	2.46085	2.1769e-09	POLA1, BLM, RAD51D, BRIP1, RMI2, RAD50, RAD51, EXO1, XRCC2, BRCA2, POLE	363	35	16792	14.5385	3.25881e-06	1.62941e-06	1.61526e-06
ADGRF4		GOTERM_BP_DIRECT	GO:0000732~strand displacement	9	2.01342	4.80613e-08	BLM, RAD51D, BRIP1, RMI2, RAD50, RAD51, EXO1, XRCC2, BRCA2	363	26	16792	16.0127	7.19451e-05	2.39826e-05	2.37743e-05
IVL		GOTERM_BP_DIRECT	GO:0006281~DNA repair	21	4.69799	1.93661e-07	GEN1, FANCI, BLM, ERCC6L2, NSMCE3, XRCC2, SMC1A, PAGR1, POLA1, RAD51D, RAD50, RAD51, FANCD2, EXO1, POLE2, EPC2, DMAP1, CLSPN, POLE, ATR, CENPS	363	235	16792	4.13378	0.000289868	7.24776e-05	7.18482e-05
B3GALT5		GOTERM_BP_DIRECT	GO:0006270~DNA replication initiation	9	2.01342	2.88977e-07	POLA1, CDC45, POLE2, GINS4, MCM10, CDC7, LRWD1, POLE, MCM2	363	32	16792	13.0103	0.000432506	8.65198e-05	8.57685e-05
PTPRB		GOTERM_BP_DIRECT	GO:0042384~cilium assembly	13	2.90828	1.53212e-05	TTC26, TRAF3IP1, CEP295, FBF1, KIF24, RPGRIP1L, WDR35, TTC30B, TTC30A, NEK1, CEP162, CEP41, C5ORF42	363	124	16792	4.84973	0.022675	0.00382264	0.00378944
SYTL5		GOTERM_BP_DIRECT	GO:0000722~telomere maintenance via recombination	7	1.566	5.43134e-05	POLA1, RAD50, RAD51, RFC2, POLE2, BRCA2, POLE	363	32	16792	10.1191	0.0780916	0.0116153	0.0115144
TGM1		GOTERM_BP_DIRECT	GO:0051301~cell division	21	4.69799	7.71146e-05	MAP10, HELLS, ERCC6L, TIPIN, NCAPG, HAUS6, VRK1, CDC7, SMC1A, SKA3, NCAPH, SMC2, CENPF, NEK1, NEK3, SPDL1, KIF20B, ZNF830, CDK14, CENPS, SPC25	363	350	16792	2.77554	0.10903	0.0133824	0.0132662
IFIT2		GOTERM_BP_DIRECT	GO:0036297~interstrand cross-link repair	8	1.78971	8.04554e-05	FANCI, RAD51D, RAD51, DCLRE1C, FANCD2, EXO5, ATR, CENPS	363	49	16792	7.55248	0.113475	0.0133824	0.0132662
DACT1		GOTERM_BP_DIRECT	GO:0000727~double-strand break repair via break-induced replication	4	0.894855	9.62173e-05	GINS2, CDC45, GINS4, CDC7	363	5	16792	37.0072	0.134151	0.0137065	0.0135875
OASL		GOTERM_BP_DIRECT	GO:0007067~mitotic nuclear division	17	3.80313	0.000100716	OFD1, HELLS, ERCC6L, TIPIN, PBRM1, HAUS6, VRK1, SKA3, ASPM, CENPF, TADA2A, NEK1, NEK3, KIF20B, ZNF830, CENPS, SPC25	363	248	16792	3.17098	0.139962	0.0137065	0.0135875
MAP10		GOTERM_BP_DIRECT	GO:0000724~double-strand break repair via homologous recombination	9	2.01342	0.00018838	GEN1, BLM, RAD51D, RAD50, RAD51, XRCC2, TONSL, BRCA2, AP5S1	363	74	16792	5.62609	0.24575	0.0218049	0.0216156
EGLN3		GOTERM_BP_DIRECT	GO:0048478~replication fork protection	4	0.894855	0.000189355	BLM, TIPIN, ZNF830, BRCA2	363	6	16792	30.8393	0.24685	0.0218049	0.0216156
SLITRK6		GOTERM_BP_DIRECT	GO:0006271~DNA strand elongation involved in DNA replication	5	1.11857	0.000240199	GINS1, GINS2, POLA1, GINS3, GINS4	363	15	16792	15.4197	0.30206	0.0256842	0.0254611
NCOA5		GOTERM_BP_DIRECT	GO:0032508~DNA duplex unwinding	7	1.566	0.000340336	GINS1, GINS2, BLM, BRIP1, RAD50, CDC45, GINS4	363	44	16792	7.35938	0.399246	0.0339655	0.0336705
LINC00909		GOTERM_BP_DIRECT	GO:0010165~response to X-ray	5	1.11857	0.0011425	BLM, RAD51, XRCC2, ERCC6, BRCA2	363	22	16792	10.5134	0.819368	0.106895	0.105967
LCMT2		GOTERM_BP_DIRECT	GO:0006312~mitotic recombination	4	0.894855	0.00241978	RAD51D, RAD51, XRCC2, CENPS	363	13	16792	14.2335	0.973399	0.213083	0.211232
BCL11B		GOTERM_BP_DIRECT	GO:0060271~cilium morphogenesis	10	2.23714	0.00276542	OFD1, TTC26, FBF1, CEP162, KIF24, NEK1, CEP41, RPGRIP1L, WDR35, C5ORF42	363	136	16792	3.40139	0.984165	0.229991	0.227993
HERC6		GOTERM_BP_DIRECT	GO:0007131~reciprocal meiotic recombination	5	1.11857	0.00373766	RAD51D, RAD50, RAD51, XRCC2, MLH3	363	30	16792	7.70983	0.996323	0.294488	0.291931
FAM111B		GOTERM_BP_DIRECT	GO:0006139~nucleobase-containing compound metabolic process	6	1.34228	0.00396767	BRIP1, OAS2, POLR3H, CTPS1, TK1, TYMS	363	49	16792	5.66436	0.997398	0.29698	0.294401
SOX2		GOTERM_BP_DIRECT	GO:0042073~intraciliary transport	4	0.894855	0.00451628	TTC26, TTC30B, TRAF3IP1, TTC30A	363	16	16792	11.5647	0.998859	0.321946	0.319151
LINC01559		GOTERM_BP_DIRECT	GO:0006974~cellular response to DNA damage stimulus	12	2.68456	0.00559097	BLM, TIPIN, EGLN3, RAD50, RAD51, HERC2, APC, MCM10, WDR76, ATR, CENPS, ALKBH8	363	208	16792	2.66879	0.999774	0.38044	0.377136
SLC43A3		GOTERM_BP_DIRECT	GO:0000082~G1/S transition of mitotic cell cycle	8	1.78971	0.00655322	POLA1, CDC45, POLE2, MCM10, CDC7, TYMS, POLE, MCM2	363	102	16792	3.62815	0.999947	0.426529	0.422825
ZNF594		GOTERM_BP_DIRECT	GO:0042148~strand invasion	3	0.671141	0.0090595	RAD51D, RAD51, XRCC2	363	7	16792	19.8253	0.999999	0.565086	0.560179
MIR210HG		GOTERM_BP_DIRECT	GO:0006921~cellular component disassembly involved in execution phase of apoptosis	4	0.894855	0.00990616	CASP8, APC, CASP6, CLSPN	363	21	16792	8.81123	1	0.593181	0.588029
EPSTI1		GOTERM_BP_DIRECT	GO:0033314~mitotic DNA replication checkpoint	3	0.671141	0.015094	NAE1, CLSPN, ZNF830	363	9	16792	15.4197	1	0.869068	0.861521
ARL14		GOTERM_BP_DIRECT	GO:0031297~replication fork processing	4	0.894855	0.0198149	BLM, RAD51, TONSL, CENPS	363	27	16792	6.85318	1	1	0.991979
PRMT6		GOTERM_BP_DIRECT	GO:0090305~nucleic acid phosphodiester bond hydrolysis	6	1.34228	0.022875	GEN1, POLA1, RAD50, DCLRE1C, EXO5, POLE	363	75	16792	3.70072	1	1	0.991979
RP11-539I5.1		GOTERM_BP_DIRECT	GO:0007062~sister chromatid cohesion	7	1.566	0.0240272	ERCC6L, CENPF, CENPK, SPDL1, SMC1A, CENPS, SPC25	363	103	16792	3.14381	1	1	0.991979
TTC30A		GOTERM_BP_DIRECT	GO:0001833~inner cell mass cell proliferation	3	0.671141	0.0265191	GINS1, GINS4, BRCA2	363	12	16792	11.5647	1	1	0.991979
CH17-360D5.3		GOTERM_BP_DIRECT	GO:0051607~defense response to virus	9	2.01342	0.0268162	FAM111A, POLR3B, OAS2, POLR3C, MX1, POLR3H, TLR3, IFIT2, OASL	363	165	16792	2.52322	1	1	0.991979
CTAGE15		GOTERM_BP_DIRECT	GO:0010332~response to gamma radiation	4	0.894855	0.0285954	FANCD2, XRCC2, ERCC6, BRCA2	363	31	16792	5.9689	1	1	0.991979
KB-1732A1.1		GOTERM_BP_DIRECT	GO:0006310~DNA recombination	6	1.34228	0.0335444	PAGR1, BLM, RAD50, RAD51, EXO1, NSMCE3	363	83	16792	3.34402	1	1	0.991979
INTS9		GOTERM_BP_DIRECT	GO:0006383~transcription from RNA polymerase III promoter	4	0.894855	0.0336388	POLR3B, BRF1, POLR3C, POLR3H	363	33	16792	5.60715	1	1	0.991979
PSMD5-AS1		GOTERM_BP_DIRECT	GO:0001932~regulation of protein phosphorylation	4	0.894855	0.036322	CCDC88A, FER, RAD51, TADA2A	363	34	16792	5.44223	1	1	0.991979
MTG1		GOTERM_BP_DIRECT	GO:0007076~mitotic chromosome condensation	3	0.671141	0.0404408	NCAPG, NCAPH, SMC2	363	15	16792	9.25179	1	1	0.991979
ELAC1		GOTERM_BP_DIRECT	GO:1902117~positive regulation of organelle assembly	2	0.447427	0.0426523	CEP295, STX18	363	2	16792	46.259	1	1	0.991979
FAIM		GOTERM_BP_DIRECT	GO:1990426~mitotic recombination-dependent replication fork processing	2	0.447427	0.0426523	RAD51, BRCA2	363	2	16792	46.259	1	1	0.991979
RP11-46A10.5		GOTERM_BP_DIRECT	GO:0031398~positive regulation of protein ubiquitination	5	1.11857	0.0491768	FANCI, AIMP2, NSMCE3, NHLRC1, CENPS	363	64	16792	3.61398	1	1	0.991979
ACE2
LINC00511
EXO5
SGMS1-AS1
CA12
NR5A2
SYT12
C17orf97
POLE2
ELF3-AS1
PRKCDBP
NHLRC1
ARHGDIB
TCAF2
DARS-AS1
PKD2
SLC8A1
ESCO2
OAS2
CLN6
DNAJC30
FLG
RP11-61L23.2
B3GLCT
LFNG
PRAG1
BLM
RP11-27I1.4
REPS1
TTC30B
HOXA7
PDK1
FAM86EP
RP11-84G21.1
SDCBP2-AS1
POLA1
PARP9
C12orf4
ACOT11
PIGM
TRAK2
MCM10
SKA3
DDX28
AMDHD2
XRCC2
PPP1R26-AS1
NUTM2D
CENPBD1
TIAM2
EID2
TCF19
ZKSCAN7
ZNF572
GEN1
RBL1
SLC35E3
FBXO9
ZNF780B
DISP1
CTBP1-AS2
PDF
HEATR3
PCDH7
PPFIA4
OLFML2A
HRH1
ARNT2
GPR39
POLR3B
FGFR2
PFKFB4
FER
MYO5A
ZSCAN5A
EDARADD
PPP1R3C
GDAP1
DHFR2
AP4E1
UTP20
NUTM2A
CEP162
RP11-111K18.1
LYRM7
EOGT
NAT1
ZNF608
RRP15
EPPK1
ARSI
CHAC2
MOCS3
GTF2IP13
WBP4
TMEM44-AS1
MYOSLID
RP11-644F5.11
RAD51D
GINS2
TNNI1
ZNF302
PPP3CB-AS1
TELO2
MPP6
LRRC45
BRIP1
ALKBH8
POGLUT1
LANCL2
MAML2
C1orf116
TCTA
PRR15
CCDC71
TMEM45A
POP1
ANKEF1
TTPAL
ABCA12
CTD-2267D19.3
ZNF780A
SPC25
HYLS1
STXBP5
PTPN21
AP5S1
CLSPN
ZBED9
SPDL1
POLR3H
KCTD11
ZFP41
PPP1R3G
MCAT
HPS6
IKBKE
KIAA1468
B3GALT6
ZC3H10
C2orf42
TTC26
HIST1H3E
ZNF70
TIPIN
ZNF480
SRGAP1
C21orf58
EXO1
TRANK1
BRCA2
NEK3
WDR60
SCYL3
TRMO
IGFBP3
PFAS
ZCCHC8
CEP295
PARP8
HERC2
KIF24
CDC45
PAGR1
C8orf58
IQCG
IL17D
SYTL2
TADA2A
SLC38A7
GINS4
WDR76
ARHGEF10L
JRKL
PROB1
TMEM102
CTPS1
IKZF2
STX18
SLC19A1
ERCC6L
GINS3
N6AMT1
ZNF544
ANGEL2
RIOX1
ANKHD1-EIF4EBP3
EPN3
TRAIP
ZNHIT2
UMPS
WDR35
MOB3A
MEIS2
DOPEY1
PITPNM2
PEX3
SLC35G2
CDK14
BAIAP2-AS1
ZNF189
ADCK5
GTF2H2C
ZNF512B
POLR3C
SPA17
SLC27A4
C5orf42
ZNF107
FAM214A
CCDC125
PAFAH2
MLYCD
TRMT10C
NRAV
CARMIL1
NIPAL1
OVCA2
CENPS
PXMP2
ACP2
STIM2
ATP7A
VRK1
PTER
RPGRIP1L
PLEKHA8P1
EPC2
TRIM21
SIRPA
TNK1
SAMD12
ZNF786
ITPA
SLC9A8
DOLK
UPRT
ZNF362
DOCK7
C20orf194
ZNF180
ERCC6L2
CBX5
TK1
TACC2
MCM2
PTPN13
EFNB2
ZBED8
R3HCC1
ACOT2
C1RL-AS1
NCAPH2
SUOX
RAD51
KIAA1841
C21orf91
WAC-AS1
EPS8
APC
ZBTB9
DDX52
KAT14
TUSC1
FJX1
RTN4IP1
ANKRD13A
TAF6L
THNSL1
FAHD1
ZNF252P
EPOP
FKRP
ZNF75D
KIAA1524
CRYBG3
UTP3
NEK1
LRWD1
DDX20
RAD50
SPRYD4
TLR3
PYCRL
NSMCE3
GINS1
JMJD4
TJP1
SMC1A
CASP8
DARS2
HECTD2
FANCD2
AMMECR1
CENPF
AP5B1
HAUS6
ZNF41
AIMP2
PARS2
SUGP1
HELLS
TONSL
CNKSR1
SOWAHC
APPBP2
CASP6
ZNF181
BLOC1S4
MED18
MBTD1
C22orf46
DNAJC11
THOP1
DAGLA
BRF1
MRTO4
SH3BP5L
PLEKHG2
SCRN3
PRMT7
PBRM1
TMEM19
TTC22
RMI2
NCAPG
MRM2
PCMTD2
TRAM2
TRMT12
TBC1D31
ZFYVE16
WDR73
MLH3
DCBLD1
F8A1
TMEM63A
QTRT2
SLC35B3
ZMYND8
TRPM7
EFCAB11
CEP41
CPTP
FAM114A2
FAM122A
TMEM185B
SLC35B4
DCLRE1C
GMNN
ZBED5
ALDH16A1
CENPK
DMAP1
SMC2
MAML3
CASKIN2
PHRF1
PTPRE
CHMP6
TRAF3IP1
SDR42E1
CCDC71L
C14orf159
ERI2
WDHD1
EEFSEC
RFC2
NAE1
CHAMP1
ANKRD26
NCAPH
POM121C
EEF2K
ZNF12
IL17RA
EXOSC2
VSIG10
TMA16
GJB5
MX1
BCKDK
ZMYM4
SLC30A6
RRP1
DENND4A
ZFP62
ERCC6
TEPSIN
C1orf74
TYMS
PPP2R1B
CDC7
FOXRED2
FANCI
MT-CO3
KIF20B
FBF1
COG2
POLE
ZSCAN29
FAM111A
ASPM
TRMT61B
NOL8
SH2D4A
OFD1
ATR
AFF4
VRK2
ZNF830
CCDC88A
ENTPD5
GALE
RPP25L
FPGT
TGFBRAP1
GJA1
BTRC
PLRG1
TM2D2
AGFG2
AGGF1
HERC2P2

## Sheet: S9 unique up FB V
703 elements included exclusively in "VM-CUB1 Fib up":
DEG		Term	Count	%	PValue	Genes	List Total	Pop Hits	Pop Total	Fold Enrichment	Bonferroni	Benjamini	FDR
SFT2D3		GO:0002474~antigen processing and presentation of peptide antigen via MHC class I	12	1.83486	7.54617e-10	HLA-H, SEC24A, CANX, HLA-B, HLA-C, TAP1, HLA-A, CALR, HLA-F, SEC24D, TAPBP, HLA-DQB1	523	30	16792	12.8428	1.86768e-06	1.86768e-06	1.86013e-06
CTD-2531D15.5		GO:0060333~interferon-gamma-mediated signaling pathway	12	1.83486	1.1164e-05	TRIM8, HLA-H, CAMK2D, MT2A, IFNGR2, PTAFR, HLA-B, HLA-C, HLA-A, HLA-F, PML, HLA-DQB1	523	71	16792	5.42655	0.0272527	0.0138154	0.0137596
AC226119.5		GO:0006954~inflammatory response	28	4.28135	5.87084e-05	PTGFR, SEMA7A, CD40, PTAFR, TNFAIP3, PIK3CD, F11R, RELB, C3, ZC3H12A, CD14, RELT, IL15, SPHK1, PLA2G4C, TNFRSF10B, TNFRSF10A, NFKB2, IL1A, BMP2, THEMIS2, TNIP1, KRT16, IL1B, REL, TNFRSF25, ADAM8, EPHA2	523	379	16792	2.37203	0.135244	0.0423698	0.0421986
LST1		GO:0036498~IRE1-mediated unfolded protein response	10	1.52905	7.96498e-05	SEC61A2, MYDGF, XBP1, CUL7, FKBP14, GFPT1, SYVN1, HYOU1, YIF1A, PDIA5	523	59	16792	5.44188	0.178925	0.0423698	0.0421986
NPHP3-ACAD11		GO:0048661~positive regulation of smooth muscle cell proliferation	10	1.52905	9.11621e-05	NOTCH3, CAMK2D, EDN1, JUN, PTAFR, PDGFB, S1PR1, IL6R, TGM2, HBEGF	523	60	16792	5.35118	0.201992	0.0423698	0.0421986
LINC01363		GO:0002480~antigen processing and presentation of exogenous peptide antigen via MHC class I, TAP-independent	5	0.764526	0.000102715	HLA-H, HLA-B, HLA-C, HLA-A, HLA-F	523	9	16792	17.8373	0.224488	0.0423698	0.0421986
RP5-1042K10.14		GO:0006955~immune response	29	4.43425	0.000138732	SEMA7A, CD40, TINAGL1, LST1, PTAFR, SECTM1, C3, RELT, CCR10, CD276, IL32, CD74, HLA-H, XBP1, SMAD3, IL15, TNFSF12, HLA-B, TNFRSF10B, HLA-C, TNFRSF10A, HLA-A, HLA-F, TAPBP, IL1A, IL1B, TNFRSF25, LTB, HLA-DQB1	523	421	16792	2.21165	0.290636	0.0490518	0.0488536
CORO7-PAM16		GO:0045766~positive regulation of angiogenesis	13	1.98777	0.000241898	XBP1, BTG1, TNFSF12, SPHK1, SERPINE1, TWIST1, ADM, C3, IL1A, MYDGF, RRAS, IL1B, ZC3H12A	523	115	16792	3.6295	0.450513	0.0748372	0.0745348
RP11-178L8.4		GO:0030198~extracellular matrix organization	17	2.59939	0.000424909	COL27A1, COL16A1, B4GALT1, LAMB3, SERPINE1, PDGFB, LAMB1, LAMC2, F11R, HSPG2, KAZALD1, NFKB2, C6ORF15, ADAMTSL4, COL7A1, MFAP2, COL9A2	523	196	16792	2.7848	0.650717	0.11685	0.116378
LTB		GO:1902042~negative regulation of extrinsic apoptotic signaling pathway via death domain receptors	7	1.07034	0.000475067	TMBIM1, SERPINE1, TNFAIP3, TNFRSF10B, TRAF2, TNFRSF10A, RFFL	523	33	16792	6.81059	0.691511	0.117579	0.117104
PHF24		GO:0030335~positive regulation of cell migration	16	2.44648	0.000645383	SUN2, SEMA7A, XBP1, EDN1, SMAD3, SPHK1, PDGFB, PIK3CD, LAMB1, LAMC2, CXCL16, MMP14, BMP2, PLAU, S1PR1, HBEGF	523	184	16792	2.79192	0.797666	0.145211	0.144624
SAA2-SAA4		GO:0007264~small GTPase mediated signal transduction	19	2.9052	0.000710282	DOCK4, RAB4B, GDI1, RAB3D, DIRAS1, SH2D3C, ARL1, RHOF, RASGRP2, PLD2, RAP2C, RAB40C, RRAS, RAB26, RAB24, PLCE1, RGL3, REM2, ARL8A	523	246	16792	2.47981	0.827709	0.146496	0.145904
PPP1R27		GO:0034599~cellular response to oxidative stress	9	1.37615	0.000792148	XBP1, G6PD, SRXN1, ZC3H12A, SLC11A2, PYCR1, ATP2A2, CPEB2, RBM11	523	64	16792	4.51506	0.859331	0.150813	0.150203
PDZK1IP1		GO:0071277~cellular response to calcium ion	8	1.22324	0.000953436	ITPKB, CAMK2D, EDN1, JUN, RASA4, AKR1C3, RASGRP2, SLC25A23	523	51	16792	5.0364	0.905663	0.168554	0.167873
LRRC32		GO:0071310~cellular response to organic substance	5	0.764526	0.00159136	IL1B, SATB2, PSAP, CALR, CD68	523	17	16792	9.44326	0.980586	0.246164	0.24517
SAA1		GO:0010460~positive regulation of heart rate	5	0.764526	0.00159136	EDN1, KCNQ1, ATP2A2, ADM, TRPM4	523	17	16792	9.44326	0.980586	0.246164	0.24517
KCNQ1		GO:0007155~cell adhesion	27	4.12844	0.0024823	FBLN7, CNTNAP1, TINAGL1, COL16A1, B4GALT1, ATP2A2, LAMC2, HAPLN3, F11R, PTPRF, NUAK1, S1PR1, IGFBP7, IL32, LAMB3, TPBG, LAMB1, RGMB, MTSS1, IGSF11, THEMIS2, PRPH2, COL7A1, NINJ1, SSPO, CDH15, MFGE8	523	459	16792	1.88865	0.997869	0.361393	0.359933
TMEM178A		GO:0002486~antigen processing and presentation of endogenous peptide antigen via MHC class I via ER pathway, TAP-independent	3	0.458716	0.00283393	HLA-B, HLA-C, HLA-A	523	3	16792	32.1071	0.99911	0.389666	0.388091
GUCY2EP		GO:0048278~vesicle docking	5	0.764526	0.00510887	STX1B, NDRG4, STX5, STX3, STX1A	523	23	16792	6.9798	0.999997	0.624504	0.621981
C6orf15		GO:0032496~response to lipopolysaccharide	13	1.98777	0.00524684	PTGFR, JUN, EDN1, CD40, GCH1, TNFRSF10B, ADM, TNFRSF10A, SOD2, NFKB2, TNFRSF25, TRIB1, RELT	523	164	16792	2.54507	0.999998	0.624504	0.621981
TCP10L		GO:0034097~response to cytokine	7	1.07034	0.0053133	JUN, REL, IL6R, PML, RELB, NFKB2, CXCL16	523	52	16792	4.32211	0.999998	0.624504	0.621981
C3		GO:0071395~cellular response to jasmonic acid stimulus	3	0.458716	0.00555114	AKR1C1, AKR1C3, AKR1C2	523	4	16792	24.0803	0.999999	0.624504	0.621981
AQP7		GO:0097296~activation of cysteine-type endopeptidase activity involved in apoptotic signaling pathway	4	0.611621	0.00676853	SMAD3, TNFRSF10B, TRAF2, TNFRSF10A	523	13	16792	9.8791	1	0.721781	0.718865
EGFR-AS1		GO:0019882~antigen processing and presentation	7	1.07034	0.00699909	CD74, HLA-H, HLA-B, HLA-C, HLA-A, RELB, HLA-DQB1	523	55	16792	4.08635	1	0.721781	0.718865
NRN1L		GO:0017157~regulation of exocytosis	5	0.764526	0.0080152	STX1B, RAB26, RAB3D, STX1A, VAMP2	523	26	16792	6.17444	1	0.791879	0.788679
CDH15		GO:0032922~circadian regulation of gene expression	7	1.07034	0.00831873	MAGED1, GFPT1, USP2, LGR4, PML, RELB, CIART	523	57	16792	3.94297	1	0.791879	0.788679
EBI3		GO:0071222~cellular response to lipopolysaccharide	10	1.52905	0.00867869	XBP1, CD40, ADAMTS13, NFKBIL1, ZC3H12A, SERPINE1, LCN2, TNFAIP3, CD14, CXCL16	523	113	16792	2.84133	1	0.795547	0.792332
SAA2		GO:0010807~regulation of synaptic vesicle priming	3	0.458716	0.00906187	STX1B, STXBP1, STX1A	523	5	16792	19.2642	1	0.800999	0.797762
RP11-540D14.8		GO:0097191~extrinsic apoptotic signaling pathway	6	0.917431	0.00938544	SMAD3, TNFSF12, G0S2, TNFRSF10A, IL6R, PML	523	42	16792	4.58672	1	0.800999	0.797762
LGI4		GO:0071456~cellular response to hypoxia	9	1.37615	0.0100431	EDN1, TBL2, EPAS1, MST1, TWIST1, ADAM8, HYOU1, SLC2A4, CPEB2	523	96	16792	3.01004	1	0.828556	0.825208
DGAT2		GO:0051482~positive regulation of cytosolic calcium ion concentration involved in phospholipase C-activating G-protein coupled signaling pathway	5	0.764526	0.0104548	EDN1, S1PR1, GPR20, HTR2C, TGM2	523	28	16792	5.73341	1	0.834699	0.831327
PRSS36		GO:0061025~membrane fusion	6	0.917431	0.0113924	STX1B, STX5, STX3, STX1A, BET1L, VAMP2	523	44	16792	4.37824	1	0.881129	0.877569
SYCE3		GO:0043410~positive regulation of MAPK cascade	8	1.22324	0.0129399	MYDGF, BMP2, PSAP, PDGFB, TNFRSF25, ADRB2, IL6R, RELT	523	81	16792	3.17107	1	0.969206	0.96529
RHCG		GO:0071799~cellular response to prostaglandin D stimulus	3	0.458716	0.0133143	PTGFR, AKR1C3, AKR1C2	523	6	16792	16.0535	1	0.969206	0.96529
DIRAS1		GO:0006919~activation of cysteine-type endopeptidase activity involved in apoptotic process	8	1.22324	0.0146608	CDKN1B, SMAD3, CDKN2A, SLC11A2, TNFRSF10B, TRAF2, TNFRSF10A, PML	523	83	16792	3.09466	1	1	0.996362
RP11-492I21.1		GO:0045600~positive regulation of fat cell differentiation	6	0.917431	0.0149209	XBP1, BMP2, ZC3H12A, HTR2C, AAMDC, TRPM4	523	47	16792	4.09878	1	1	0.996362
RASGRP2		GO:0051897~positive regulation of protein kinase B signaling	8	1.22324	0.0155799	MYDGF, XBP1, AKR1C3, AKR1C2, ADAM8, NRG1, TXN, HBEGF	523	84	16792	3.05782	1	1	0.996362
PDE2A		GO:0071639~positive regulation of monocyte chemotactic protein-1 production	3	0.458716	0.0182592	IL1A, IL1B, TWIST1	523	7	16792	13.7602	1	1	0.996362
RNASE4		GO:0008366~axon ensheathment	3	0.458716	0.0182592	CLDN11, PRX, NRG1	523	7	16792	13.7602	1	1	0.996362
SAMD11		GO:2000427~positive regulation of apoptotic cell clearance	3	0.458716	0.0182592	C3, MFGE8, C2	523	7	16792	13.7602	1	1	0.996362
LINC00957		GO:0019885~antigen processing and presentation of endogenous peptide antigen via MHC class I	3	0.458716	0.0182592	TAP1, HLA-A, TAPBP	523	7	16792	13.7602	1	1	0.996362
ELMOD1		GO:0048642~negative regulation of skeletal muscle tissue development	3	0.458716	0.0182592	USP2, TWIST1, YBX3	523	7	16792	13.7602	1	1	0.996362
CCR10		GO:0043547~positive regulation of GTPase activity	28	4.28135	0.0182939	DOCK4, CAMK2D, CD40, GDI1, PDGFB, ARHGAP19, F11R, RASGRP2, FGF5, FGD6, S1PR1, PLCE1, JUN, RASA4B, PSPN, IQSEC2, ARHGEF17, PLEKHG6, ELMOD1, SH2D3C, ARHGEF19, NRG1, OCRL, ARFGAP3, RASA4, TRIP10, RGL3, HBEGF	523	565	16792	1.59115	1	1	0.996362
TINCR		GO:0000187~activation of MAPK activity	9	1.37615	0.0184252	CD74, BMP2, ADORA2B, IL1B, SAA1, PLCE1, NRG1, S1PR2, DRD4	523	107	16792	2.7006	1	1	0.996362
ALMS1-IT1		GO:0071294~cellular response to zinc ion	4	0.611621	0.019978	MT2A, MT1L, MT1F, MT1X	523	19	16792	6.75938	1	1	0.996362
JSRP1		GO:0002026~regulation of the force of heart contraction	4	0.611621	0.019978	CAMK2D, GAA, ATP2A2, ADM	523	19	16792	6.75938	1	1	0.996362
ADAM8		GO:0045926~negative regulation of growth	4	0.611621	0.019978	MT2A, MT1L, MT1F, MT1X	523	19	16792	6.75938	1	1	0.996362
RP11-15B24.5		GO:0001525~angiogenesis	14	2.14067	0.0224963	XBP1, JUN, FZD5, EPAS1, TNFSF12, SERPINE1, SHB, HSPG2, MYDGF, MMP14, ZC3H12A, S1PR1, ADAM8, MFGE8	523	223	16792	2.01569	1	1	0.996362
VPS37D		GO:0030501~positive regulation of bone mineralization	5	0.764526	0.0225612	BMP2, SMAD3, ADRB2, ACVR2B, CD276	523	35	16792	4.58672	1	1	0.996362
DRD4		GO:1902895~positive regulation of pri-miRNA transcription from RNA polymerase II promoter	4	0.611621	0.0229726	BMP2, JUN, SMAD3, PDGFB	523	20	16792	6.42141	1	1	0.996362
DNAH17		GO:0042326~negative regulation of phosphorylation	4	0.611621	0.0229726	CDKN2D, CDKN2B, CDKN1B, CDKN2A	523	20	16792	6.42141	1	1	0.996362
NINJ1		GO:0008285~negative regulation of cell proliferation	21	3.21101	0.023306	CDKN2D, KLF11, CDKN2B, IFITM1, JUN, CDKN1B, BTG1, B4GALT1, FZD5, CDKN2A, FBXO2, ADM, EMP3, SOD2, PML, IL1A, STK11, BMP2, IL1B, IGFBP7, PLPP1	523	396	16792	1.70265	1	1	0.996362
IL1B		GO:0045059~positive thymic T cell selection	3	0.458716	0.0238495	ITPKB, CD74, STK11	523	8	16792	12.0402	1	1	0.996362
G0S2		GO:0016081~synaptic vesicle docking	3	0.458716	0.0238495	STX1B, STX3, STX1A	523	8	16792	12.0402	1	1	0.996362
PDGFB		GO:0044597~daunorubicin metabolic process	3	0.458716	0.0238495	AKR1C1, AKR1C3, AKR1C2	523	8	16792	12.0402	1	1	0.996362
SLC2A4		GO:0044598~doxorubicin metabolic process	3	0.458716	0.0238495	AKR1C1, AKR1C3, AKR1C2	523	8	16792	12.0402	1	1	0.996362
PRPH2		GO:0007166~cell surface receptor signaling pathway	16	2.44648	0.0247269	IFITM1, EDN1, CD82, GIPR, IFNGR2, TNFRSF10B, TNFRSF10A, ADRB2, MERTK, ITPKB, PRPH2, TSPAN9, MKNK2, TNFRSF25, CD14, GPR157	523	274	16792	1.87487	1	1	0.996362
HRAT92		GO:0009409~response to cold	5	0.764526	0.0247761	ADM, ADRB2, SOD2, YBX3, LRP11	523	36	16792	4.45932	1	1	0.996362
PTGFR		GO:0061077~chaperone-mediated protein folding	5	0.764526	0.0271177	FKBP10, FKBP14, CANX, CALR, PDIA4	523	37	16792	4.33879	1	1	0.996362
RP11-694I15.7		GO:0006888~ER to Golgi vesicle-mediated transport	11	1.68196	0.0280081	LMAN1, SEC24A, COL7A1, STX5, HYOU1, COPG1, ARFGAP3, SEC24D, YIF1A, DYNC1I1, BET1L	523	160	16792	2.20736	1	1	0.996362
USP2		GO:0006461~protein complex assembly	9	1.37615	0.0283028	CD74, PARD6B, CD40, TRAF2, LIN7A, TRAF1, PML, VAMP2, TAPBP	523	116	16792	2.49107	1	1	0.996362
RP11-334C17.5		GO:0034976~response to endoplasmic reticulum stress	7	1.07034	0.0290519	XBP1, ATP2A2, TNFRSF10B, TRAF2, HYOU1, PDIA5, PDIA4	523	75	16792	2.99666	1	1	0.996362
RP11-21L23.3		GO:0042448~progesterone metabolic process	3	0.458716	0.0300405	AKR1C1, AKR1C3, AKR1C2	523	9	16792	10.7024	1	1	0.996362
TMEM91		GO:1904262~negative regulation of TORC1 signaling	3	0.458716	0.0300405	STK11, GATSL3, SESN1	523	9	16792	10.7024	1	1	0.996362
C2		GO:1904754~positive regulation of vascular associated smooth muscle cell migration	3	0.458716	0.0300405	DOCK4, XBP1, PDGFB	523	9	16792	10.7024	1	1	0.996362
RHCE		GO:0006915~apoptotic process	27	4.12844	0.0316101	CSRNP1, MAGEH1, PLEKHF1, TNFAIP3, NUDT2, SHB, MYDGF, ADAMTSL4, ZC3H12A, MAP3K8, CD14, RFFL, KLF11, CDKN2A, TNFSF12, TNFRSF10B, NME3, TNFRSF10A, TRAF1, PML, NFKBIA, IL1A, TMEM214, IL1B, LCN2, TNFRSF25, ATG4D	523	567	16792	1.52891	1	1	0.996362
CTD-2105E13.6		GO:0007050~cell cycle arrest	10	1.52905	0.0320872	CDKN2D, CDKN2B, STK11, CDKN1B, SMAD3, CAB39L, CDKN2A, CALR, PML, MAPK12	523	141	16792	2.2771	1	1	0.996362
KRT16		GO:0000302~response to reactive oxygen species	5	0.764526	0.0321853	GPX3, TXNRD1, NUDT2, TXN, SOD2	523	39	16792	4.11629	1	1	0.996362
RP11-244H3.1		GO:0010508~positive regulation of autophagy	5	0.764526	0.034913	TRIM8, XBP1, STK11, PLEKHF1, ZC3H12A	523	40	16792	4.01338	1	1	0.996362
ARID3A		GO:0018279~protein N-linked glycosylation via asparagine	5	0.764526	0.034913	LMAN1, ST3GAL4, SYVN1, ST3GAL1, ST3GAL3	523	40	16792	4.01338	1	1	0.996362
MEX3B		GO:0010628~positive regulation of gene expression	15	2.29358	0.0350161	PTGFR, TLE1, SMAD3, PLAG1, MST1, PDGFB, PIK3CD, TWIST1, LRRC32, IL1A, BMP2, IL1B, ZC3H12A, LCN2, CALR	523	262	16792	1.83819	1	1	0.996362
MTSS1		GO:1903206~negative regulation of hydrogen peroxide-induced cell death	3	0.458716	0.0367896	PSAP, PYCR1, TXN	523	10	16792	9.63212	1	1	0.996362
CACNA1F		GO:0002726~positive regulation of T cell cytokine production	3	0.458716	0.0367896	FZD5, TRAF2, HLA-A	523	10	16792	9.63212	1	1	0.996362
LCN2		GO:0050884~neuromuscular process controlling posture	3	0.458716	0.0367896	CNTNAP1, GCH1, GAA	523	10	16792	9.63212	1	1	0.996362
TMEM178B		GO:0010038~response to metal ion	3	0.458716	0.0367896	MT2A, NEDD4L, MT1X	523	10	16792	9.63212	1	1	0.996362
AC010883.5		GO:0001558~regulation of cell growth	7	1.07034	0.0381665	CAMK2D, STK11, PLCE1, IGFBP7, MELTF, RASGRP2, KAZALD1	523	80	16792	2.80937	1	1	0.996362
TBX2-AS1		GO:0007249~I-kappaB kinase/NF-kappaB signaling	6	0.917431	0.0383939	NFKBIL1, REL, TRAF2, CD14, RELB, NFKB2	523	60	16792	3.21071	1	1	0.996362
KDM4A-AS1		GO:0045669~positive regulation of osteoblast differentiation	6	0.917431	0.0383939	IFITM1, BMP2, IL6R, ACVR2B, CTHRC1, CD276	523	60	16792	3.21071	1	1	0.996362
EDN1		GO:0055085~transmembrane transport	14	2.14067	0.0418452	SLC12A4, SLC46A1, ABCB4, NIPA1, TAP1, SLC41A1, TAPBP, SLC17A9, SLC22A18, SLC17A5, SLC16A2, SLC25A23, GPR155, ABCG1	523	244	16792	1.84221	1	1	0.996362
N4BP2L1		GO:0001666~response to hypoxia	11	1.68196	0.0426782	CAMK2D, MMP14, BMP2, CDKN1B, SMAD3, PLAU, EPAS1, SLC11A2, ADM, SOD2, PML	523	172	16792	2.05336	1	1	0.996362
RP11-78L16.1		GO:0045785~positive regulation of cell adhesion	5	0.764526	0.0438768	SAA1, ADAM8, NRG1, STX3, TGM2	523	43	16792	3.73338	1	1	0.996362
LINC00663		GO:0046839~phospholipid dephosphorylation	3	0.458716	0.0440562	PLPP5, PLPP3, PLPP1	523	11	16792	8.75647	1	1	0.996362
PARM1		GO:0006811~ion transport	9	1.37615	0.0447077	SLCO1B1, SLC12A4, SLCO1A2, SLC17A5, LCN2, TMC6, SLC12A7, TMC4, SLC26A6	523	127	16792	2.2753	1	1	0.996362
RP11-92G12.3		GO:2001238~positive regulation of extrinsic apoptotic signaling pathway	4	0.611621	0.0457193	TNFSF12, G0S2, TRAF2, PML	523	26	16792	4.93955	1	1	0.996362
PARD6G-AS1		GO:0045840~positive regulation of mitotic nuclear division	4	0.611621	0.0457193	IL1A, EDN1, IL1B, PDGFB	523	26	16792	4.93955	1	1	0.996362
AKR1C2		GO:0045944~positive regulation of transcription from RNA polymerase II promoter	41	6.26911	0.0479578	CSRNP1, NOTCH3, CD40, PLAG1, EPAS1, SATB2, SHOX2, CITED4, SERPINE1, TWIST1, ADRB2, RELB, HELZ2, MYDGF, ZC3H12A, S1PR1, E2F5, AAMDC, KDM6B, CDKN2B, XBP1, JUN, EDN1, SMAD3, FZD5, CDKN2A, TET1, NRG1, ARID3A, ELL3, PML, NFKB2, NFKBIA, IL1A, BMP2, TNIP1, TEF, IL1B, TCEA2, REL, EZH1	523	981	16792	1.34189	1	1	0.996362
HSD17B14		GO:0016192~vesicle-mediated transport	10	1.52905	0.048012	STX1B, SFT2D3, TRIP10, STX5, AP3S2, COPG1, ARFGAP3, MAPK8IP3, STX1A, VAMP2	523	152	16792	2.11231	1	1	0.996362
TET1		GO:0060337~type I interferon signaling pathway	6	0.917431	0.0485432	HLA-H, IFITM1, HLA-B, HLA-C, HLA-A, HLA-F	523	64	16792	3.01004	1	1	0.996362
RP5-1165K10.2
STX1B
RP1-28O10.1
RP5-1198O20.4
WFDC2
PLAU
LVCAT1
SSPO
EIF4EBP3
ASIC3
FAM83E
CTC-444N24.6
GPR20
RP4-737E23.2
CITED4
EML2-AS1
ADIRF-AS1
UNKL
LINC01273
GS1-259H13.2
GATSL3
ABCB4
KMT2E-AS1
CD40
PLA2G4C
PDGFRL
TMOD1
SH2D3C
RAB3D
RP11-440L14.1
ARRDC4
LINC01011
DICER1-AS1
OSGIN1
TMEM265
IL32
HAPLN3
COL9A2
C17orf107
TWIST1
KREMEN2
TMEM189
RTBDN
HMGCLL1
AKR1C1
CNTNAP1
GAD1
MELTF
DNAH10OS
SLC26A11
CLK4
RNF225
RASA4B
LURAP1L
SLCO1B1
ADAM11
LINC01670
MTSS1L
FRG1GP
GGT1
GIPR
MIR181A2HG
THEMIS2
RP11-379B18.5
CFAP45
EFEMP2
HBEGF
ADM
BSPRY
ARHGEF19
PPP1R18
IDH1-AS1
LAMB3
BAHCC1
PLAUR
RP5-1004I9.1
NECAB1
PTPRF
AZIN2
ZC3H12A
STX1A
SPARCL1
ANKRD18B
CPEB2
GAP43
DLG2
KRT80
RP13-942N8.1
IL6R
NRG1
SEMA7A
KAZALD1
REM2
HLA-DQB1
RASA4
PRX
SPHK1
PADI3
RP11-441O15.3
HOXB-AS1
CORO6
PPP1R32
MAOA
GLS2
POU6F1
FBXO2
SLC16A2
ACVR2B
SFTA1P
RP11-504P24.3
TRAF1
CTHRC1
CD74
EPAS1
IL1A
CBARP
C6orf1
ARG2
CUL7
CD14
VSIG10L
GRAMD1A
SLC46A1
SLCO1A2
QPCT
SHOX2
PTAFR
KTN1-AS1
TNFSF12
BTG1
APOBEC3D
TEX19
TMC4
RP11-129M6.1
RP11-158H5.7
ABCG1
PLCE1
SNAP91
TRIB1
CXCL16
TMEM132A
KDM6B
ANXA6
CREG1
AC007383.3
PYCR1
HSD11B1L
MST1
IL15
FAM46C
CALR
RBM11
CDKN2D
MAMLD1
LINC01608
EMP3
MT1L
SMCO4
MMD
RP11-783K16.13
LINC01419
LGR4
ST3GAL1
ITPRIP
C8orf44
TMEM205
TGFBR3L
AZIN1-AS1
SLC12A4
ST3GAL4
SGSH
EPHA2
LINC00491
RP6-65G23.3
CSRNP1
SMAD3
PDIA5
TESK2
CRYL1
COL27A1
LINC01807
HSPG2
CD82
HLA-B
ADAMTS13
RP11-10K16.1
LEMD1
EZH1
S1PR1
OLMALINC
TMCC3
MAGEH1
BBOX1-AS1
RELB
RHOF
MAPK8IP3
POFUT2
TMEM86B
STARD10
CRACR2B
GLDN
TRPM4
TGDS
C10orf55
COL7A1
SOD2
ADAMTSL4
LMAN1
TMEM8B
ANO8
AC108488.4
RNF44
GID4
NFKB2
FAXDC2
BET1L
PSPN
TXNRD1
HLA-F
MTMR11
SEC24D
RP1-92O14.3
RAET1E-AS1_1
ZNF331
DSCR8
CAPS
CASC9
GAA
PPIC
CWF19L2
RAB26
LONRF1
FAT2
EFHD2
MT1F
STX3
CREBZF
GALK1
KPNA5
S1PR2
FAM24B
GPSM1
JUN
CA11
FAM131A
TRIM16L
CCDC88C
FAM89B
RP11-255H23.2
CTC-338M12.4
LAMC2
ADORA2B
HCAR3
COQ8A
ADRB2
ELL3
TNFRSF10B
RP11-11N9.4
MFAP2
CD68
TNFAIP3
SYNPO
NOTCH3
PLEKHF1
GAS6-AS2
TFPI2
ADCY10P1
RP11-410L14.2
RNF208
ZNF697
IFNGR2
SEC24A
NFKBIA
TUFT1
SYNGR2
MERTK
FAAH2
C22orf23
BMP2
PGM3
FBLN7
MMP14
MARCKSL1
MARCH2
SMARCD3
RGMB
FGF5
IGSF11
MAPK12
KCNS3
BTN2A2
SLC22A18
TLE1
FAM83G
CALU
APOBEC3G
NELL2
FBXO44
TRPC1
TMEM200B
PLAG1
WDR27
ACVR1C
MAP3K8
LINC01503
EXD3
TBKBP1
HAGHL
ZNF805
DMPK
TGM2
MAP1LC3A
RAB24
SLC50A1
PML
FRG1CP
FRG1BP
BEST4
GPR155
CMIP
UBTD1
SLC17A9
TSPAN9
MKRN3
DNASE1L1
TTBK2
FAM117B
HLA-H
LIN7A
MT1X
SQRDL
GOLGA5
RP11-949J7.8
SRCIN1
IFITM1
PDXDC1
NDRG4
DYNC1I1
YIF1A
TRIQK
ARSK
INAFM2
RUSC2
SLC6A9
PHLDB3
POLD4
RNF215
TPBG
FAM219A
PROCR
HLA-A
AP3S2
ISYNA1
PCOLCE
FZD5
MFGE8
SLC6A15
MTMR4
GALNT3
THUMPD3-AS1
KRT7-AS
MTX3
SHB
TEF
TINAGL1
TMEM198B
SLC12A7
SLC17A5
PLEKHG6
CDKN2B
C5orf56
PLPP3
PDLIM4
LRRC8B
MT2A
LONRF3
FAHD2B
FCHSD2
RP11-43F13.1
ELOVL1
IGF2BP2
TRIM29
KLC4
FBLIM1
CDKN1B
PIK3CD
HYOU1
NUAK1
CBX7
FXYD3
TNFRSF10A
SRXN1
PEX13
STK11
LYSMD1
DUSP16
NEDD4L
PARD6B
MAGED1
ELOVL7
CAMK2D
CCDC69
TOM1
RTN2
AKR1C3
AC007128.1
ZBTB25
COL16A1
ZNF74
HTR2C
ITPKB
ZMAT3
PLPP5
CDYL
MORN4
STXBP1
NFKBIE
RAB40C
ALAS1
LNX2
NEURL1B
ARIH1
ADPRM
MAMDC2
PDIA4
ST3GAL3
RP11-204M4.4
FLYWCH1
KLF11
TPRN
ARL8A
C9orf72
ZNF337
CKMT2-AS1
EPHX1
GPX3
EPB41
PLPP1
TBL2
POPDC3
TNFRSF25
COPG1
RGL3
NR1D2
DNAJC6
ZNF678
CIART
ASMTL
IGFBP7
ELL2
MKNK2
SCRN2
B4GALT1
WDR83
LIX1L
LINC02210
MAP3K21
CDK18
E2F5
TCEA2
TNIP1
REL
PHF21A
NECAB3
ZNF420
SESN1
CAB39L
GDI1
TMBIM1
NFKBIL1
VWDE
HINT3
PARP16
SLC26A6
SLC41A1
NHS
PLD2
FLJ37453
ARHGAP19
ALKBH7
AP001258.4
TTC39B
TAP1
RELT
CPD
FGD6
SUN2
AAMDC
DTX2
TAPBP
TMEM9
LMTK3
VAMP2
ZXDB
ARHGEF17
MIEF2
RRAS
MANBA
TRIP10
STX5
TMEM214
NUCB2
SERPINE1
NLGN2
NUDT2
C11orf54
UPK3B
STN1
XBP1
RFFL
C16orf58
GFPT1
BTD
TXN
CLDN11
WDFY1
SATB2
GPR176
MB21D2
HELZ2
LHFP
C9orf172
SYVN1
ECE1
G6PD
IFI27L1
TMEM171
SBF2-AS1
CACNB3
METTL21A
IL15RA
CANX
ZNF134
F11R
ACSS3
FAM214B
TMC6
ZDHHC24
MMP24-AS1
B3GAT3
ATG4D
RAB4B
DNAJC4
SEC61A2
TIMM17B
DLGAP4
ZNF766
ARL1
PLEKHH2
ATP2A2
CRIPAK
ZFAND3
P4HTM
TLE3
GZF1
GPR157
OCRL
CDKN2A
KCNAB2
CTBS
KLHL36
DNASE2
ZKSCAN1
CD276
SLC25A23
TRIM8
LAMB1
NIPA1
FKBP10
ZBTB41
PKN1
ITPKC
FAM160B1
MYDGF
ATAD1
SECTM1
LYSMD3
ARFGAP3
PRSS21
PPM1M
DOCK4
KRTCAP3
IQSEC2
NME3
SLC11A2
ZNF652
FAM193B
TMEM42
MPC2
POLG
LRP11
NME4
POLL
TPRA1
POLM
FKBP14
ZNF692
RFNG
HLA-C
FNBP4
RAP2C
SESTD1
SLC7A6OS
UHRF1BP1
CRAT
NUCB1
TBC1D3L
ZNHIT3
GCH1
WBP1
MLLT3
PSAP
YBX3
CEP44
TRAF2

## Sheet: S10 unique down FB V
591 elements included exclusively in "VM-CUB1 Fib down":
DEG		Term	Count	%	PValue	Genes	List Total	Pop Hits	Pop Total	Fold Enrichment	Bonferroni	Benjamini	FDR
KIAA1614-AS1		GO:0042384~cilium assembly	13	2.33813	0.00016012	BBS1, ARL6, WDR19, CDC14A, RPGR, IFT74, TMEM237, STK36, IFT81, CFAP54, PCNT, CC2D2A, CEP290	463	124	16792	3.80227	0.274043	0.320239	0.320239
CH17-260O16.1		GO:0060271~cilium morphogenesis	12	2.15827	0.00135016	BBS1, IFT74, IFT88, ARL6, IFT81, TMEM237, STK36, WDR19, CFAP54, CC2D2A, CEP290, RPGR	463	136	16792	3.2001	0.932938	1	1
EGFL6		GO:0030488~tRNA methylation	5	0.899281	0.00523002	HENMT1, METTL1, WDR4, TRMT13, TRMT61A	463	26	16792	6.97458	0.999972	1	1
DOCK8		GO:0006400~tRNA modification	5	0.899281	0.00600834	QTRT1, METTL1, WDR4, TRMT61A, ADAT3	463	27	16792	6.71626	0.999994	1	1
PKNOX2		GO:0071466~cellular response to xenobiotic stimulus	3	0.539568	0.00714829	RB1, MCM7, E2F1	463	5	16792	21.7607	0.999999	1	1
LYPD1		GO:0042073~intraciliary transport	4	0.719424	0.00887288	IFT74, IFT81, BBS12, RPGR	463	16	16792	9.06695	1	1	1
SCGB1A1		GO:0046847~filopodium assembly	4	0.719424	0.0105573	DNM3, FGD3, ARHGEF4, FGD2	463	17	16792	8.5336	1	1	1
AC073130.1		GO:0002407~dendritic cell chemotaxis	4	0.719424	0.0105573	TRPM2, CXCR2, HMGB1, PIK3CG	463	17	16792	8.5336	1	1	1
MAB21L3		GO:0046854~phosphatidylinositol phosphorylation	8	1.43885	0.0149917	BTC, KITLG, IRS1, INPP1, FGF19, PI4KA, FGF2, PIK3CG	463	94	16792	3.08662	1	1	1
RP4-791M13.3		GO:0010818~T cell chemotaxis	3	0.539568	0.0189481	CXCL10, CXCL11, PIK3CG	463	8	16792	13.6004	1	1	1
RP11-400K9.4		GO:2000480~negative regulation of cAMP-dependent protein kinase activity	3	0.539568	0.0189481	PRKAR1B, PRKAR2B, PKIA	463	8	16792	13.6004	1	1	1
CXCR2		GO:0060045~positive regulation of cardiac muscle cell proliferation	4	0.719424	0.0216069	MEF2C, HEY2, ZFPM2, FGF2	463	22	16792	6.59415	1	1	1
RSAD2		GO:0000082~G1/S transition of mitotic cell cycle	8	1.43885	0.0224869	RB1, MCM7, CCNE2, CUL2, CAMK2A, CUL1, RHOU, CDC6	463	102	16792	2.84453	1	1	1
SCEL		GO:0043406~positive regulation of MAP kinase activity	6	1.07914	0.0228859	MEF2C, KITLG, PDGFD, CD24, FGF2, PIK3CG	463	59	16792	3.68825	1	1	1
CCDC87		GO:0010666~positive regulation of cardiac muscle cell apoptotic process	3	0.539568	0.023923	TIGAR, CXCR2, CAMK2A	463	9	16792	12.0893	1	1	1
CCDC89		GO:0032733~positive regulation of interleukin-10 production	4	0.719424	0.0243521	CD83, HGF, IL20RB, HMGB1	463	23	16792	6.30745	1	1	1
RP11-262H14.4		GO:0008544~epidermis development	7	1.25899	0.0296629	EDAR, SCEL, KRT17, BNC1, KRT5, PTHLH, SPRR1B	463	85	16792	2.98676	1	1	1
MMP10		GO:0006336~DNA replication-independent nucleosome assembly	4	0.719424	0.0336597	HIRA, NASP, HIST1H4H, IPO4	463	26	16792	5.57966	1	1	1
PLGLB2		GO:0008015~blood circulation	5	0.899281	0.034705	CXCL10, HTR7, ELN, TBC1D8, FLI1	463	45	16792	4.02976	1	1	1
CYP26A1		GO:0009312~oligosaccharide biosynthetic process	3	0.539568	0.0352489	B3GALNT1, ST6GALNAC1, MPDU1	463	11	16792	9.89122	1	1	1
RP11-745L13.2		GO:0010629~negative regulation of gene expression	9	1.61871	0.0357219	RB1, MEF2C, GPER1, STC2, FGF19, HEY2, MYADM, ITGB8, NME1	463	137	16792	2.38256	1	1	1
AC093627.8		GO:0019228~neuronal action potential	4	0.719424	0.0407468	GPER1, SCN9A, KCNMB3, SCN3A	463	28	16792	5.18112	1	1	1
HRASLS2		GO:0006915~apoptotic process	24	4.31655	0.0412911	RB1, KLLN, TIGAR, MEF2C, SEMA3A, DAPK2, THOC1, CUL1, BUB1B, SH3RF1, EDAR, TP53AIP1, TCHP, AIM2, MELK, BRMS1, PLAGL1, GJB6, NLRP2, SGK1, XAF1, PHLDA1, TP63, MAP2K6	463	567	16792	1.53515	1	1	1
CACNG4		GO:0006164~purine nucleotide biosynthetic process	3	0.539568	0.0415422	ADSL, OAS1, MTHFD2L	463	12	16792	9.06695	1	1	1
CXCL10		GO:0040015~negative regulation of multicellular organism growth	3	0.539568	0.0415422	PLAC8, RAI1, STC2	463	12	16792	9.06695	1	1	1
FOXQ1		GO:0036092~phosphatidylinositol-3-phosphate biosynthetic process	5	0.899281	0.0453506	INPP4B, IRS1, FGF19, FGF2, PIK3CG	463	49	16792	3.7008	1	1	1
DNAJC28		GO:0043069~negative regulation of programmed cell death	3	0.539568	0.0482194	TIGAR, AMIGO2, PLCG2	463	13	16792	8.3695	1	1	1
ELN
ALPP
SPDYE2
MMP1
CH25H
MAOB
UFSP1
C16orf54
TRPC4
HAPLN1
ST6GALNAC1
KB-1562D12.1
GVQW1
ANXA10
EDAR
RP11-3B12.5
ZNF658B
PIK3AP1
IL20RB
RP11-757G1.6
HGF
DAPK2
SERPINB2
STC2
SCN3A
HIST1H4H
LINC01132
SAMD15
ADAMTS15
ACTRT3
KLHL30
IFNE
PKP1
MMP13
CA2
AC093627.7
PLAC8
SPOCK2
SDAD1P1
WNK2
SDPR
NDST3
MAP2K6
SERPINB13
ACTL10
CTXN1
CXCL11
CAMK2A
RP11-12J10.3
LINC00680
E2F2
NCALD
CPA4
DLG1-AS1
HIST2H3C
DRC3
LSP1
NAALADL2
RP11-156K23.3
LINC00707
SLC38A4
SERPINB8
FGD3
TCHH
FGF19
PTPRZ1
SPRR1B
LINC00342
SFXN2
KIAA0825
GPER1
LINC00920
RTP4
CICP14
PRKAR1B
DHRS9
PECAM1
RP1-102E24.8
HOXA6
RP11-284E5.1
MYO5C
KCNMB3
TMEM52B
RP11-30K9.6
GRIP1
FGD2
RP4-781K5.4
IDO1
TBC1D8-AS1
TMEM47
FAM81A
FAM212B
ZNF860
ENTPD3
SLC16A12
PLCG2
ADAT3
GAS2L2
PCDH18
RAB15
HTR7
AC002066.1
PIK3CG
LAMA4
GUSBP1
CASC2
LRMP
MYADM
STEAP4
CCNE2
MRPL1
CD93
LINC01291
SYT15
ZNF117
C9orf84
KLLN
PGBD2
AIM2
CCL28
VSNL1
E2F1
GABRQ
SCN9A
EPHA3
WDR4
RP11-336A10.4
ARHGAP42
BAALC-AS1
PIH1D2
S100A3
USP46-AS1
ZNF425
ATL1
ZNF75A
SCARA3
RMDN2
TP53I3
A4GALT
CTB-113P19.4
HOXA-AS2
MIR31HG
HIRA
ZNF214
TBXAS1
SPTBN5
GLIDR
VSIR
EEPD1
AC025171.1
LINC01116
HYAL3
PDSS1
XAF1
MICU2
RP11-196G18.3
HAGLR
ANK2
TTC12
IPCEF1
DUOX1
HR
TRMT61A
AC093818.1
SDC3
FAM109B
MPP7
GDPD2
LINP1
WDR78
MZF1-AS1
DLK2
CFAP54
METTL7A
TRIM34
MEF2C
SYNC
THAP7-AS1
SLC43A2
TOE1
LBH
NEB
LINC00941
CTD-2366F13.1
FGF2
PHLDA1
NOP14-AS1
ALG1
BTC
GATS
DNM3
ACOT1
AP4S1
DUSP6
RP11-337C18.8
HERC5
ZNF782
SPDYE3
ATF5
GJB6
TP53AIP1
MDGA1
MUM1
MARS2
RTKN2
TNNT3
MCOLN1
SETMAR
NETO2
RP11-398K22.12
CEP112
ZNF704
LIPH
CXXC4
BORCS8
CCDC18
HENMT1
DZANK1
MMACHC
PART1
MLKL
AKR1B10
MANSC1
RHOU
DGUOK-AS1
HEY2
NEMP2
RCSD1
SENP8
ARL6
GTF2IP20
SLFN12
C5
RNFT1
LINC00863
STAG3L5P-PVRIG2P-PILRB
GGACT
GPRC5B
PKIA
BORCS7
CYP2W1
LINC01806
WWOX
BNC1
LRRC37A17P
ITGB8
RRS1
RBM45
EBNA1BP2
SGK1
LXN
ARHGEF4
SHROOM2
TNC
IFT88
KCTD1
TRPM2
ING3
ROCK2
MT-ATP8
B3GALNT1
THAP10
ENOSF1
RAB11FIP2
QTRT1
MAGI2
KITLG
NME1
KIF9
ARMC6
GPS2
MALT1
OVCH1-AS1
NXPH4
SLC2A13
ZDHHC21
LYSMD4
UTP14A
RHOBTB2
BANK1
FLI1
CNPY4
PSCA
BLK
GNG11
ANXA9
ZNF367
C16orf59
SKA1
IPO4
CCDC152
FUT11
MT-ATP6
ACSL1
UBE2D4
NAP1L2
SIGLEC15
RAET1E
GLIPR1
CENPP
C1orf112
ZNF112
CADM2
GPR85
HES2
SEMA3A
SCLY
WDR90
RASSF9
SIK3
WDR77
ACTB
MAP2
JAZF1
DUS3L
ZFPM2
PTHLH
MDFI
TOM1L2
IL20RA
SETD4
PCNT
NT5DC2
TIGAR
METAP1D
PTPRS
BARX2
MTHFD2L
ABHD11
HOMEZ
IRS1
MIPEP
YAE1D1
NFRKB
SLC37A2
NOP56
PMVK
OAS1
PPP1R21
TRMT13
METTL1
C11orf71
L3MBTL2
PRKAR2B
PSMG1
PBLD
CD24
CALML3
TBCEL
KIF13B
ADSL
SFXN5
NOV
SGO2
STAMBPL1
AEN
POLR2J4_1
CENPI
USP34
CSTF2
PDGFD
CDC16
SHQ1
TRA2B
PGBD1
PHACTR2
IFT74
SYNE1
KRT5
CDC14A
BBS12
GPATCH4
LTV1
RP11-390F4.3
NOL9
PARPBP
CPSF3
RPAP2
ABCA1
RAB30-AS1
NAPEPLD
LSS
ABCB8
SHANK2
HELQ
COA7
RECQL4
SEH1L
GTF3C6
MUC1
NDC80
SLC39A10
SHCBP1
TIMM8B
PAK1IP1
NCL
KRT17
CACNA2D1
NDOR1
ZNF219
KCTD15
FOXL2NB
L3MBTL3
SH3RF1
AP001372.2
CROT
ARHGAP39
NOL11
FGF12
STARD7
HMGB1
COMMD4
BIN3
MBNL3
MRPL15
PRIMPOL
MAGOHB
STK36
MRPL23
RRP7A
RPGR
MTBP
CNOT10
PFKFB3
SUSD1
RAB27B
ATP10D
FUT1
HMGB3
ANAPC15
PLAGL1
SFMBT1
SHROOM3
TSTA3
FANCA
PRTFDC1
TMEM117
RPUSD1
PCDH20
ISG15
IKBKB
KIRREL
CALM1
PUS1
TFPI
TXNDC9
OTUD6B
DHX37
GJB2
CSPP1
MFSD1
PSMC3
INPP4B
HOXA10-AS
INPP1
TUBA1B
C19orf47
DDX31
SLX4IP
CDC6
CD83
VILL
WDR66
TOPBP1
TCHP
SRRT
DUXAP9
ARMC7
ALKBH3
C9orf69
FBXO25
BUB1B
NASP
MSTO1
COMMD1
GPI
TNNI2
TP63
NEK11
WDCP
HEATR1
WDR19
CDC42BPB
FOXL2
IFT81
ATP6V0A2
GLMN
STXBP4
OXCT1
EIF4EBP2
NUPL2
KAT2B
CH507-9B2.3
TMEM199
MYRF
SPAG1
CC2D2A
SRSF8
KRT19
PI4KA
GPR153
GALNT12
ATPAF2
CUL1
AP3B1
FAM162A
DNAJC17
RUVBL1
FOXM1
SNX18
LMBR1
NOP14
IFT22
RSU1
SRSF10
SRBD1
BRMS1
CRIP2
USP11
AMIGO2
MAGEC1
FNDC3A
RB1
ILKAP
RNF115
SLC37A3
ARPC4
SMARCA1
UBXN11
PLEKHF2
STARD5
CMTR2
NMI
EED
NLRP2
TRNAU1AP
TTC1
CACTIN
PMS1
BBS1
FLVCR1
C19orf43
HNRNPAB
ZNF512
CEP290
ERAP2
MELK
ARID4A
MCM7
FAH
RBM10
TBC1D8
FRRS1
JMJD8
DHRS1
AP1G2
LRRC40
RAI1
MPDU1
C2CD3
THOC1
CUL2
TMEM237
N4BP1

[truncated: 2 more sheets: S11 unique up FB B, S12 unique down FB B]
