# Supplementary material for: Tumorigenic effects of human mesenchymal stromal cells and fibroblasts on bladder cancer cells
Source: Front Oncol. 2023 Sep 13;13:1228185. doi: 10.3389/fonc.2023.1228185 (PMC10534007; doi:10.3389/fonc.2023.1228185)
Supplement: Additional File 10 — Lists of unique DEGs corresponding with analyses displayed in Additional Files 8 , 9 . [file Table_3.xlsx]

## Sheet: S1 unique up FB B
595 elements included exclusively in "BFTC905 Fib up":
DEG		Term	Count	%	PValue	Genes	List Total	Pop Hits	Pop Total	Fold Enrichment	Bonferroni	Benjamini	FDR
HBA2		GO:0002181~cytoplasmic translation	49	9.0573	8.60246e-54	RPL4, RPL5, RPL30, RPL3, RPL32, RPL34, RPLP1, RPL10A, RPL8, RPL7, RPS14, RPL7A, RPS17, RPS16, RPS19, RPS18, RPL36, RPL35, RPL38, RPS11, RPL39, RPS13, RPS12, RPS9, RPS8, RPL22, RPL13A, RPS3A, RPL24, RPL27, RPL26, RPL28, RPL10, RPL11, RPL36A, RPS15A, RPL13, RPS2, RPL17, RPL19, RPL35A, RPL23A, RPS27, RPS29, RPL27A, FAU, RPS21, RPS24, RPS23	468	90	19256	22.4013	1.86845e-50	1.86845e-50	1.86501e-50
IPO9-AS1		GO:0006412~translation	53	9.79667	3.33709e-36	RPL4, RPL5, RPL30, RPL3, RPL32, RPL34, RPLP1, RPL10A, RPL8, RPL7, RPS14, RPL7A, RPS17, MRPL2, RPS16, RPS19, RPS18, RPL36, RPL35, RPL38, RPS11, RPL39, RPS13, RPS12, RPS9, RPS8, RPL22, DHPS, RPL13A, RPS3A, EEF1A1, RPL24, RPL27, RPL26, RPL28, RPL10, RPL11, RPL36A, RPS15A, RPL13, RPS2, RPL17, RPL19, RPL35A, RPL23A, RPS27, NACA, RPS29, RPL27A, FAU, RPS21, RPS24, RPS23	468	223	19256	9.77893	7.24815e-33	3.62408e-33	3.6174e-33
FOS		GO:0000027~ribosomal large subunit assembly	7	1.2939	1.82934e-05	RPL5, RPL3, RPL10, NOP2, RPL11, RPL24, RPL23A	468	24	19256	12.0007	0.0389546	0.00996219	0.00994384
CRYAB		GO:0006364~rRNA processing	14	2.5878	1.83466e-05	RPL5, RRP7BP, RPL11, RPL35A, RPL7, RPS17, NSA2, EXOSC5, RPS16, RPS27, RPS19, RPL27, RPL26, RPS24	468	131	19256	4.39721	0.0390656	0.00996219	0.00994384
RNF103-CHMP3		GO:0045727~positive regulation of translation	10	1.84843	0.00018026	HNRNPL, RPL5, NPM1, FXR2, CYP1B1, EIF3E, RPL26, EEF2, LARP6, LARP1B	468	83	19256	4.95726	0.323999	0.078305	0.0781608
DUSP2		GO:0000470~maturation of LSU-rRNA	5	0.924214	0.00037691	RPL7A, RSL1D1, NSA2, NOP2, RPL10A	468	15	19256	13.7151	0.559041	0.136441	0.13619
RP11-727F15.9		GO:0042273~ribosomal large subunit biogenesis	6	1.10906	0.000602701	RPL5, NPM1, RPL11, RPL35A, RPL26, RPL7	468	29	19256	8.51282	0.730035	0.18701	0.186665
RP11-85B7.2		GO:0051148~negative regulation of muscle cell differentiation	4	0.739372	0.00106762	PTBP1, ID2, IGF2, ZBED6	468	9	19256	18.2868	0.901737	0.263945	0.263459
AC004471.9		GO:0006417~regulation of translation	9	1.66359	0.00114435	RPS14, FXR2, CNOT6L, RPL10, NEURL1, RPL13A, RPL38, ZNF598, METAP1	468	86	19256	4.3059	0.916836	0.263945	0.263459
KRT16P4		GO:0042274~ribosomal small subunit biogenesis	5	0.924214	0.00121522	NPM1, RPS17, RPS16, RPS19, RPS24	468	20	19256	10.2863	0.928714	0.263945	0.263459
SIGLEC1		GO:0007623~circadian rhythm	8	1.47874	0.00151526	HEBP1, HNRNPL, EGR3, JUND, ID2, IMPDH2, CRY1, TNF	468	70	19256	4.70232	0.962882	0.299195	0.298644
TNF		GO:0006357~regulation of transcription from RNA polymerase II promoter	62	11.4603	0.00174293	ZNF496, ZNF131, ZNF296, SRA1, TNF, YY1, ZNF529, SIX2, ZNF569, ELOC, ZNF165, ZNF483, EBF3, FOS, EBF4, ETV3, ETV5, ZNF639, DMRTA1, ZNF516, ERF, CREB5, ZNF550, URI1, ZNF670, ZNF230, ZNF394, FOXK2, FOXK1, GATA3, ZNF8, PDLIM1, ZNF823, ZNF668, ZNF227, ZNF787, ZBED6, ZNF785, ZNF586, ZNF222, TBX1, ZNF143, ZNF341, ZNF263, JUND, EGR3, ZNF460, ZNF581, ZNF184, ZNF580, ZNF182, FOXJ1, PBX4, ARID3B, MEIS3, SMAD…	468	1721	19256	1.48228	0.977381	0.315471	0.31489
NAALAD2		GO:0045040~protein import into mitochondrial outer membrane	4	0.739372	0.00264848	TOMM7, TOMM20, TOMM5, TOMM6	468	12	19256	13.7151	0.996849	0.4425	0.441685
RP11-437B10.1		GO:0050821~protein stabilization	14	2.5878	0.00290784	RPL5, NPM1, URI1, CRTAP, PTGES3, RPL11, HSPD1, SUMO1, BAG3, TCP1, NAA16, NAA15, CRYAB, PFDN5	468	220	19256	2.61834	0.998209	0.45113	0.450299
RP11-2B6.3		GO:0003400~regulation of COPII vesicle coating	3	0.554529	0.00340926	SAR1A, SAR1B, MAPK15	468	4	19256	30.859	0.999399	0.493661	0.492752
LCN10		GO:0090110~cargo loading into COPII-coated vesicle	4	0.739372	0.00422684	RAB1A, SAR1A, MIA3, SEC31A	468	14	19256	11.7558	0.999899	0.563084	0.562047
TNFRSF6B		GO:0006626~protein targeting to mitochondrion	5	0.924214	0.0044072	TIMM9, TOMM7, MFF, TOMM20, TOMM5	468	28	19256	7.34737	0.999932	0.563084	0.562047
RP11-510N19.5		GO:0045893~positive regulation of transcription, DNA-templated	30	5.54529	0.00511642	ZNF496, FOXK2, SRA1, FOXK1, GATA3, TNF, PQBP1, PDLIM1, YY1, TP53INP2, SNX5, KCNH2, TBX1, ZNF341, NPM1, HMGA1, EBF3, PBX4, FOS, SMAD5, HINFP, GATAD2A, MLXIPL, ID2, CENPJ, ZNF516, NAA16, NAA15, ZP3, CREB5	468	716	19256	1.72397	0.999986	0.593222	0.592129
RP4-530I15.9		GO:0000028~ribosomal small subunit assembly	4	0.739372	0.00518932	RPS14, RPS27, RRP7BP, RPS19	468	15	19256	10.9721	0.999988	0.593222	0.592129
AP000439.1		GO:0006457~protein folding	11	2.03327	0.00739843	TRAP1, BAG3, ST13, PTGES3, TCP1, MOGS, HSPE1, CRYAB, PFDN5, HSPD1, ENGASE	468	166	19256	2.7265	1	0.797802	0.796332
RP11-325K4.3		GO:0030218~erythrocyte differentiation	6	1.10906	0.00771355	RPS14, RPS19, GATA3, SLC25A5, SMAD5, PTPN2	468	51	19256	4.84062	1	0.797802	0.796332
RP11-269F19.2		GO:1902416~positive regulation of mRNA binding	3	0.554529	0.00825226	HNRNPL, EIF3E, LARP6	468	6	19256	20.5726	1	0.814723	0.813223
IER5L		GO:0042542~response to hydrogen peroxide	6	1.10906	0.00906026	GPX1, HMOX1, HBA2, EEF2, CRYAB, HSPD1	468	53	19256	4.65796	1	0.855604	0.854028
ADNP-AS1		GO:0008380~RNA splicing	12	2.21811	0.00983311	PTBP1, SCNM1, PRPF18, PRPF3, AKAP8L, LUC7L3, THOC3, RP9, RNPS1, U2AF1, SUGP2, PQBP1	468	200	19256	2.46872	1	0.889896	0.888257
RP3-449M8.6		GO:0006119~oxidative phosphorylation	4	0.739372	0.0102864	UQCRB, C2ORF69, CHCHD10, UQCRH	468	19	19256	8.66217	1	0.89368	0.892034
RP11-196G11.6		GO:0006414~translational elongation	4	0.739372	0.0136229	EEF1A1, EEF1D, RPLP1, EEF2	468	21	19256	7.8372	1	1	0.998618
CREB5		GO:0006888~ER to Golgi vesicle-mediated transport	9	1.66359	0.0140148	RAB1A, TRAPPC6A, SAR1A, KDELR1, SAR1B, COPB1, MIA3, TMED4, SEC31A	468	130	19256	2.84852	1	1	0.998618
RP11-143J12.3		GO:0042147~retrograde transport, endosome to Golgi	7	1.2939	0.0154816	STX16, RAB9A, TBC1D17, RAB6B, SNX5, STX10, BAIAP3	468	83	19256	3.47009	1	1	0.998618
SYT13		GO:0061077~chaperone-mediated protein folding	5	0.924214	0.0170408	DNAJB2, TRAP1, CRTAP, TCP1, CHORDC1	468	41	19256	5.01772	1	1	0.998618
GADD45G		GO:0030217~T cell differentiation	5	0.924214	0.0184835	TRAF3IP2, KDELR1, GATA3, NHEJ1, PTPN2	468	42	19256	4.89825	1	1	0.998618
TEKT3		GO:0097421~liver regeneration	5	0.924214	0.0184835	RPS16, CSNK2A2, HMOX1, TNF, RPL19	468	42	19256	4.89825	1	1	0.998618
FOXJ1		GO:0006397~mRNA processing	12	2.21811	0.0190944	HNRNPL, RBM27, PTBP1, CNOT6L, PRPF18, PRPF3, AKAP8L, THOC3, U2AF1, SUGP2, LSM3, PQBP1	468	220	19256	2.24429	1	1	0.998618
MUC3A		GO:0000122~negative regulation of transcription from RNA polymerase II promoter	35	6.4695	0.0193928	ZNF550, HDAC5, ZNF131, URI1, ZNF296, RPL10, FOXK2, FOXK1, GATA3, ZNF8, TNF, YY1, RPS14, ZNF529, ZMYM5, ZNF668, ZBED6, ZNF785, ZNF263, JUND, PCGF2, IGF2, FOXJ1, ETV3, SMAD5, ETV5, HINFP, GATAD2A, MLXIPL, ID2, ERF, CRY1, BCOR, MZF1, PTPN2	468	967	19256	1.48923	1	1	0.998618
RP11-1114A5.4		GO:0048025~negative regulation of mRNA splicing, via spliceosome	4	0.739372	0.0196529	HNRNPL, PTBP1, NPM1, RNPS1	468	24	19256	6.85755	1	1	0.998618
TFAP2A-AS1		GO:0046628~positive regulation of insulin receptor signaling pathway	4	0.739372	0.0196529	GKAP1, IGF2, ADIPOR1, SNX5	468	24	19256	6.85755	1	1	0.998618
RP11-302B13.5		GO:0000045~autophagosome assembly	6	1.10906	0.0206282	GABARAPL2, RAB1A, TMEM41B, BAG3, TP53INP2, MAP1LC3B2	468	65	19256	3.79803	1	1	0.998618
LINC02137		GO:0034101~erythrocyte homeostasis	3	0.554529	0.0232174	RPS17, HMOX1, RPS24	468	10	19256	12.3436	1	1	0.998618
RP1-27O5.3		GO:0016192~vesicle-mediated transport	12	2.21811	0.0273023	RAB1A, RAB4A, RAB25, SAR1A, STX16, SAR1B, COPB1, SPIRE2, VAMP1, SYT13, ARFGAP1, MON1B	468	233	19256	2.11907	1	1	0.998618
RP11-680A11.5		GO:0042744~hydrogen peroxide catabolic process	4	0.739372	0.0296323	GPX1, HBE1, HBA2, PRDX6	468	28	19256	5.8779	1	1	0.998618
RP11-434I12.3		GO:0000462~maturation of SSU-rRNA from tricistronic rRNA transcript (SSU-rRNA, 5.8S rRNA, LSU-rRNA)	4	0.739372	0.0324727	RPS14, RPS16, RPS19, RPS8	468	29	19256	5.67521	1	1	0.998618
RP11-317L10.1		GO:0070301~cellular response to hydrogen peroxide	6	1.10906	0.0337885	ZNF580, PCGF2, CYP1B1, IL18BP, ZNF277, NFE2L2	468	74	19256	3.33611	1	1	0.998618
MAP1LC3B2		GO:0045944~positive regulation of transcription from RNA polymerase II promoter	40	7.39372	0.0388108	HDAC5, ZNF131, ZNF296, ZNF593, NUFIP1, AKAP8L, FOXK2, GATA3, TNF, YY1, CHCHD2, SERTAD1, SIX2, SUMO2, ZNF668, ZNF227, TBX1, ZNF143, NPM1, ZNF263, JUND, YES1, EGR3, ZNF580, LMO4, HMGA1, IGF2, FOXJ1, FOS, ARID3B, MEIS3, ETV5, USF1, HINFP, MLXIPL, IL23A, ZNF639, ZNF513, MZF1, NFE2L2	468	1201	19256	1.37037	1	1	0.998618
RP11-169D4.2		GO:0034605~cellular response to heat	5	0.924214	0.0393615	CDKN1A, SUMO1, BAG3, HMOX1, HSPD1	468	53	19256	3.88163	1	1	0.998618
RP11-689P11.2		GO:0006986~response to unfolded protein	5	0.924214	0.0441716	DNAJB2, DERL1, SERPINH1, HSPE1, HSPD1	468	55	19256	3.74048	1	1	0.998618
ZNF668		GO:2001234~negative regulation of apoptotic signaling pathway	4	0.739372	0.0451898	PCGF2, CSNK2A2, MEIS3, TNF	468	33	19256	4.98731	1	1	0.998618
RP11-64D22.5		GO:0030433~ubiquitin-dependent ERAD pathway	6	1.10906	0.0469604	DNAJB2, FBXO17, DERL1, SEC61B, RNF5, RNF103-CHMP3	468	81	19256	3.0478	1	1	0.998618
RP11-347C12.3		GO:1905242~response to 3,3',5-triiodo-L-thyronine	2	0.369686	0.0479174	TNF, TOMM20	468	2	19256	41.1453	1	1	0.998618
RP11-148K1.12		GO:0051973~positive regulation of telomerase activity	4	0.739372	0.0487011	PTGES3, TCP1, NEK2, MAPK15	468	34	19256	4.84062	1	1	0.998618
NCF1C
RP1-5O6.7
SNHG9
DHDH
SCN1B
ZNF165
TDRKH-AS1
NEURL1
EBF4
RP11-186B7.4
AC024592.12
EBF3
RP11-791G15.2
NRXN2
RBPMS2
PLA2G3
SERTAD1
ANKRD10-IT1
RP11-20I23.1
RP11-195F19.9
AATK
RP11-15H20.6
EGR3
RP11-1391J7.1
ZNF586
ID2
ZNF227
MMP23B
RP11-29G8.3
TSLP
DMRTA1
ZNF460
WHRN
KCNH2
GCOM1
IL23A
RBM44
C2CD4C
TAGLN
RASGEF1A
RP11-77H9.2
RP11-660L16.2
MRPS31P4
MISP3
BAG3
BAIAP3
ASGR1
ARC
RP1-313I6.12
MTRNR2L8
RP11-864I4.1
LENG8-AS1
CCT6P1
RASL10B
ZNF483
DDIT4
MAPK15
MUC2
HIST1H2AE
ATP2A1
RAB6B
RP11-290L1.3
LINC01315
RP11-44M6.7
CPLX1
CARD8-AS1
ZNF823
RP11-66B24.2
TNXB
ZNF184
RP11-49K24.6
AC005253.2
ZNF593
RRAD
MTRNR2L12
MEIS3
WIPF3
PMP22
ZNF394
GKAP1
HCN2
FAM84A
HMOX1
RAB3IL1
SNHG21
CAPN12
ZNF785
PELI2
SMG1P3
ZNF529
RBP4
ZNF230
VAMP5
ZNF639
SLC44A4
PBX4
HBE1
GBP2
RP11-295K3.1
SLC22A31
ELOVL4
ZNF263
CPZ
CTB-89H12.4
RP11-395G23.3
SERPINH1
ZNF222
CYP1B1
SPON2
LGALS9C
LCAT
CDKN1A
ZNF341
DLEU1
ARL17A
NRG2
ADSSL1
RPS10-NUDT3
UBB
C1orf210
ZBED6
MZF1
ZNF143
U2AF1
LENG8
FHIT
SNHG20
PALM
ZNF581
ZNF576
CEP85L
KCTD7
MLXIPL
ZNF296
RP11-66B24.7
SOCS5
ZMYM5
SRRM3
SLX1B-SULT1A4
SAT2
ZNF516
RPS13
ZNF670
DNHD1
IL18BP
ZNF695
MRNIP
ZNF182
NAT6
SEZ6L2
SNHG19
ITGAE
C20orf96
CTD-2354A18.1
ZNF569
PGGHG
ZNF436-AS1
EEF1A1
SAR1A
PKD1P6
CHRNB1
DENND1C
ZP3
UBE2L6
JUND
NECTIN4
KDELC1
CHORDC1
HKR1
ZNF580
NHEJ1
KCNC4
C2orf69
GTF2IP1
RPS12
AC009005.2
ALDH2
PRPF3
PRSS22
CA5B
VAMP1
RBM19
H19
CUTA
PSMC4
FDPS
PAM16
C1orf27
SLC9B2
KIAA1958
SLC3A2
ZNF513
RP11-1149O23.3
RPL26
ZNF131
SEC61G
C19orf53
CACYBP
H3F3B
DGKE
RPS18
DYRK4
RP11-345J4.5
FAU
CBWD1
SWI5
RPAIN
ZFAND1
MPST
TDRKH
GLUD1
RPL32
TRA2A
FCGRT
DLC1
DERL1
CCDC28A
DNAJB2
ITGB2
MYLIP
ARFGAP1
PNISR
TCP1
RPL28
LINC00493
MOB2
NAP1L1
HTRA1
RPS24
ECSIT
ATAT1
ST13
NMNAT3
RPL38
TMEM159
MIR205HG
ELOVL6
RPS16
ATP6V0B
TIMM9
ZNF598
TPT1-AS1
NPM1
SUGP2
RPS27
ABCD4
ZNF277
RPS3A
VDAC2
HMG20B
GATAD2A
ERF
RPL23A
NACA
PRRT1
PTRF
BRI3
RPS8
PTBP1
LPCAT4
PFDN5
RNF5
CENPJ
TKT
TBC1D17
RPL13A
RPS21
DYM
GOT1
GPCPD1
EIF3E
CDK20
RPL27A
TOMM5
CADM4
UVRAG
DHPS
RPS11
IP6K2
SIX2
LPAR3
HN1
NPDC1
DDAH2
ZNF550
RPL22
ALYREF
HMGA1
RAB9A
ZNF330
ZNF787
ZNF496
RPL39
MROH6
DXO
LARP6
RPL36A
TBX1
RPS17
TMSB4X
FBXO17
RPS14
H1F0
GLTSCR2
KRT18
TRAF3IP2
CSNK2A2
PHKG2
HSPE1
RPL24
PROM1
LSM2
GABARAPL2
UQCRH
LMO4
TOP1MT
UHRF1BP1L
OAT
PQBP1
PTGES3
SIAH1
RNF114
TTC28-AS1
RSAD1
MRPS34
GATM
PCGF2
RP9
YWHAG
NGRN
ACYP1
SCNM1
FXR2
YY1
ALG3
PDP2
NEPRO
HAUS2
EFHD1
RPL34
TOMM7
CDC42SE2
CKB
S100A13
ATXN2L
PRDX6
S100A4
C20orf24
CHST6
STX10
RPL4
RRP7BP
GPRC5C
RNPS1
TP53INP2
CMBL
SAR1B
PDE10A
QPCTL
HSPD1
MISP
LSM12
SNX5
SNTA1
EXOSC5
TOMM20
RPL11
RPS9
TRAPPC6A
JTB
PLCD1
CTC-459F4.3
RPS19
ALDH18A1
RPS19BP1
METAP1
NSA2
SEM1
SMOX
USF1
CYB5A
SLC25A5
RSL1D1
PDLIM1
SLC25A37
UBE2M
HNRNPL
RPL7
RNF19A
ACAT2
THOC3
PSMG2
ST6GALNAC6
CRY1
GATA3
NDUFS7
NRP2
NFE2L2
SRA1
CDR2
TOMM6
RPS2
ELOF1
YES1
MON1B
CNOT6L
TMEM97
METTL9
CDC34
FOXK2
RPL17
MIA3
RPL35
ANKRD13D
ATP6V1A
SMAD5
KIAA0141
KARS
ORMDL1
RPL36
BEX3
RAB25
HINFP
EIF3A
EIF2S2
LUC7L3
BSDC1
MARCH5
SUMO2
RPL8
CHCHD10
RPL3
SDHB
MOGS
RAB1A
PTPN2
CKS1B
SMIM7
GCAT
C18orf25
RDH11
RAB4A
COPB1
FAM160A2
SLC39A3
SCAI
RPS15A
CRTAP
RMND5A
FOXK1
ABRACL
RPL19
PWWP2B
LINC00969
TMEM41B
DRAM2
RPS29
ZYX
CCNI
GPX1
GDA
SPIRE2
SLC16A5
SEC31A
LSM3
MEX3C
CD46
ABHD17B
EEF2
SLC7A2
RPL7A
STX16
RPL27
COX7C
STT3A
MTO1
KDELR1
GOLGA3
RBM7
RPL10
ATP6V1G1
ELOC
GTPBP3
RPL30
UBE2R2
MRPL2
IMPDH2
PRPF18
EML2
ZNF8
C6orf136
NOP2
COMMD6
ARID3B
EBPL
FUBP1
SEC61B
SNHG18
LARP1B
ANKRD65
CD9
ETV5
TMEM135
MFF
KIAA1522
CHCHD2
NAA15
ENGASE
ADIPOR1
COX16
BCOR
AKAP8L
RPLP1
PTP4A1
EEF1D
NUFIP1
ETV3
MYL6B
RPL35A
TMED4
TM2D1
OSTC
NEK2
NAA16
NSUN4
HDAC5
RALBP1
SUMO1
RPL13
RBM27
NIPA2
CYHR1
HEBP1
PDCD2L
GMPR2
CEP57
SMIM3
RPS23
FBLN2
IGF2
URI1
TRAP1
RPL5
RPL10A
UQCRB
B4GALT5
ZDHHC18

## Sheet: S1 unique up FB B (2)
595 elements included exclusively in "BFTC905 Fib up":
DEG		Term	Count	%	PValue			Term
HBA2		GO:0002181~cytoplasmic translation	49	9.0573	8.60246e-54	53.0654		oxidative phosphorylation	1.98774
IPO9-AS1		GO:0006412~translation	53	9.79667	3.33709e-36	35.4766		RNA splicing	2.00731
FOS		GO:0000027~ribosomal large subunit assembly	7	1.2939	1.82934e-05	4.73771		response to hydrogen peroxide	2.04286
CRYAB		GO:0006364~rRNA processing	14	2.5878	1.83466e-05	4.73644		positive regulation of mRNA binding	2.08343
RNF103-CHMP3		GO:0045727~positive regulation of translation	10	1.84843	0.00018026	3.7441		erythrocyte differentiation	2.11275
DUSP2		GO:0000470~maturation of LSU-rRNA	5	0.924214	0.00037691	3.42376		protein folding	2.13086
RP11-727F15.9		GO:0042273~ribosomal large subunit biogenesis	6	1.10906	0.000602701	3.2199		ribosomal small subunit assembly	2.28489
RP11-85B7.2		GO:0051148~negative regulation of muscle cell differentiation	4	0.739372	0.00106762	2.97158		positive regulation of transcription, DNA-templated	2.29103
AC004471.9		GO:0006417~regulation of translation	9	1.66359	0.00114435	2.94144		protein targeting to mitochondrion	2.35584
KRT16P4		GO:0042274~ribosomal small subunit biogenesis	5	0.924214	0.00121522	2.91535		cargo loading into COPII-coated vesicle	2.37398
SIGLEC1		GO:0007623~circadian rhythm	8	1.47874	0.00151526	2.81951		regulation of COPII vesicle coating	2.46734
TNF		GO:0006357~regulation of transcription from RNA polymerase II promoter	62	11.4603	0.00174293	2.75872		protein stabilization	2.53643
NAALAD2		GO:0045040~protein import into mitochondrial outer membrane	4	0.739372	0.00264848	2.577		protein import into mitochondrial outer membrane	2.577
RP11-437B10.1		GO:0050821~protein stabilization	14	2.5878	0.00290784	2.53643		regulation of transcription from RNA polymerase II promoter	2.75872
RP11-2B6.3		GO:0003400~regulation of COPII vesicle coating	3	0.554529	0.00340926	2.46734		circadian rhythm	2.81951
LCN10		GO:0090110~cargo loading into COPII-coated vesicle	4	0.739372	0.00422684	2.37398		ribosomal small subunit biogenesis	2.91535
TNFRSF6B		GO:0006626~protein targeting to mitochondrion	5	0.924214	0.0044072	2.35584		regulation of translation	2.94144
RP11-510N19.5		GO:0045893~positive regulation of transcription, DNA-templated	30	5.54529	0.00511642	2.29103		negative regulation of muscle cell differentiation	2.97158
RP4-530I15.9		GO:0000028~ribosomal small subunit assembly	4	0.739372	0.00518932	2.28489		ribosomal large subunit biogenesis	3.2199
AP000439.1		GO:0006457~protein folding	11	2.03327	0.00739843	2.13086		maturation of LSU-rRNA	3.42376
RP11-325K4.3		GO:0030218~erythrocyte differentiation	6	1.10906	0.00771355	2.11275		positive regulation of translation	3.7441
RP11-269F19.2		GO:1902416~positive regulation of mRNA binding	3	0.554529	0.00825226	2.08343		rRNA processing	4.73644
IER5L		GO:0042542~response to hydrogen peroxide	6	1.10906	0.00906026	2.04286		ribosomal large subunit assembly	4.73771
ADNP-AS1		GO:0008380~RNA splicing	12	2.21811	0.00983311	2.00731		translation	35.4766
RP3-449M8.6		GO:0006119~oxidative phosphorylation	4	0.739372	0.0102864	1.98774		cytoplasmic translation	53.0654
RP11-196G11.6		GO:0006414~translational elongation	4	0.739372	0.0136229	1.86573
CREB5		GO:0006888~ER to Golgi vesicle-mediated transport	9	1.66359	0.0140148	1.85341
RP11-143J12.3		GO:0042147~retrograde transport, endosome to Golgi	7	1.2939	0.0154816	1.81018
SYT13		GO:0061077~chaperone-mediated protein folding	5	0.924214	0.0170408	1.76851
GADD45G		GO:0030217~T cell differentiation	5	0.924214	0.0184835	1.73322
TEKT3		GO:0097421~liver regeneration	5	0.924214	0.0184835	1.73322
FOXJ1		GO:0006397~mRNA processing	12	2.21811	0.0190944	1.71909
MUC3A		GO:0000122~negative regulation of transcription from RNA polymerase II promoter	35	6.4695	0.0193928	1.71236
RP11-1114A5.4		GO:0048025~negative regulation of mRNA splicing, via spliceosome	4	0.739372	0.0196529	1.70657
TFAP2A-AS1		GO:0046628~positive regulation of insulin receptor signaling pathway	4	0.739372	0.0196529	1.70657
RP11-302B13.5		GO:0000045~autophagosome assembly	6	1.10906	0.0206282	1.68554
LINC02137		GO:0034101~erythrocyte homeostasis	3	0.554529	0.0232174	1.63419
RP1-27O5.3		GO:0016192~vesicle-mediated transport	12	2.21811	0.0273023	1.5638
RP11-680A11.5		GO:0042744~hydrogen peroxide catabolic process	4	0.739372	0.0296323	1.52823
RP11-434I12.3		GO:0000462~maturation of SSU-rRNA from tricistronic rRNA transcript (SSU-rRNA, 5.8S rRNA, LSU-rRNA)	4	0.739372	0.0324727	1.48848
RP11-317L10.1		GO:0070301~cellular response to hydrogen peroxide	6	1.10906	0.0337885	1.47123
MAP1LC3B2		GO:0045944~positive regulation of transcription from RNA polymerase II promoter	40	7.39372	0.0388108	1.41105
RP11-169D4.2		GO:0034605~cellular response to heat	5	0.924214	0.0393615	1.40493
RP11-689P11.2		GO:0006986~response to unfolded protein	5	0.924214	0.0441716
ZNF668		GO:2001234~negative regulation of apoptotic signaling pathway	4	0.739372	0.0451898
RP11-64D22.5		GO:0030433~ubiquitin-dependent ERAD pathway	6	1.10906	0.0469604
RP11-347C12.3		GO:1905242~response to 3,3',5-triiodo-L-thyronine	2	0.369686	0.0479174
RP11-148K1.12		GO:0051973~positive regulation of telomerase activity	4	0.739372	0.0487011
NCF1C
RP1-5O6.7
SNHG9
DHDH
SCN1B
ZNF165
TDRKH-AS1
NEURL1
EBF4
RP11-186B7.4
AC024592.12
EBF3
RP11-791G15.2
NRXN2
RBPMS2
PLA2G3
SERTAD1
ANKRD10-IT1
RP11-20I23.1
RP11-195F19.9
AATK
RP11-15H20.6
EGR3
RP11-1391J7.1
ZNF586
ID2
ZNF227
MMP23B
RP11-29G8.3
TSLP
DMRTA1
ZNF460
WHRN
KCNH2
GCOM1
IL23A
RBM44
C2CD4C
TAGLN
RASGEF1A
RP11-77H9.2
RP11-660L16.2
MRPS31P4
MISP3
BAG3
BAIAP3
ASGR1
ARC
RP1-313I6.12
MTRNR2L8
RP11-864I4.1
LENG8-AS1
CCT6P1
RASL10B
ZNF483
DDIT4
MAPK15
MUC2
HIST1H2AE
ATP2A1
RAB6B
RP11-290L1.3
LINC01315
RP11-44M6.7
CPLX1
CARD8-AS1
ZNF823
RP11-66B24.2
TNXB
ZNF184
RP11-49K24.6
AC005253.2
ZNF593
RRAD
MTRNR2L12
MEIS3
WIPF3
PMP22
ZNF394
GKAP1
HCN2
FAM84A
HMOX1
RAB3IL1
SNHG21
CAPN12
ZNF785
PELI2
SMG1P3
ZNF529
RBP4
ZNF230
VAMP5
ZNF639
SLC44A4
PBX4
HBE1
GBP2
RP11-295K3.1
SLC22A31
ELOVL4
ZNF263
CPZ
CTB-89H12.4
RP11-395G23.3
SERPINH1
ZNF222
CYP1B1
SPON2
LGALS9C
LCAT
CDKN1A
ZNF341
DLEU1
ARL17A
NRG2
ADSSL1
RPS10-NUDT3
UBB
C1orf210
ZBED6
MZF1
ZNF143
U2AF1
LENG8
FHIT
SNHG20
PALM
ZNF581
ZNF576
CEP85L
KCTD7
MLXIPL
ZNF296
RP11-66B24.7
SOCS5
ZMYM5
SRRM3
SLX1B-SULT1A4
SAT2
ZNF516
RPS13
ZNF670
DNHD1
IL18BP
ZNF695
MRNIP
ZNF182
NAT6
SEZ6L2
SNHG19
ITGAE
C20orf96
CTD-2354A18.1
ZNF569
PGGHG
ZNF436-AS1
EEF1A1
SAR1A
PKD1P6
CHRNB1
DENND1C
ZP3
UBE2L6
JUND
NECTIN4
KDELC1
CHORDC1
HKR1
ZNF580
NHEJ1
KCNC4
C2orf69
GTF2IP1
RPS12
AC009005.2
ALDH2
PRPF3
PRSS22
CA5B
VAMP1
RBM19
H19
CUTA
PSMC4
FDPS
PAM16
C1orf27
SLC9B2
KIAA1958
SLC3A2
ZNF513
RP11-1149O23.3
RPL26
ZNF131
SEC61G
C19orf53
CACYBP
H3F3B
DGKE
RPS18
DYRK4
RP11-345J4.5
FAU
CBWD1
SWI5
RPAIN
ZFAND1
MPST
TDRKH
GLUD1
RPL32
TRA2A
FCGRT
DLC1
DERL1
CCDC28A
DNAJB2
ITGB2
MYLIP
ARFGAP1
PNISR
TCP1
RPL28
LINC00493
MOB2
NAP1L1
HTRA1
RPS24
ECSIT
ATAT1
ST13
NMNAT3
RPL38
TMEM159
MIR205HG
ELOVL6
RPS16
ATP6V0B
TIMM9
ZNF598
TPT1-AS1
NPM1
SUGP2
RPS27
ABCD4
ZNF277
RPS3A
VDAC2
HMG20B
GATAD2A
ERF
RPL23A
NACA
PRRT1
PTRF
BRI3
RPS8
PTBP1
LPCAT4
PFDN5
RNF5
CENPJ
TKT
TBC1D17
RPL13A
RPS21
DYM
GOT1
GPCPD1
EIF3E
CDK20
RPL27A
TOMM5
CADM4
UVRAG
DHPS
RPS11
IP6K2
SIX2
LPAR3
HN1
NPDC1
DDAH2
ZNF550
RPL22
ALYREF
HMGA1
RAB9A
ZNF330
ZNF787
ZNF496
RPL39
MROH6
DXO
LARP6
RPL36A
TBX1
RPS17
TMSB4X
FBXO17
RPS14
H1F0
GLTSCR2
KRT18
TRAF3IP2
CSNK2A2
PHKG2
HSPE1
RPL24
PROM1
LSM2
GABARAPL2
UQCRH
LMO4
TOP1MT
UHRF1BP1L
OAT
PQBP1
PTGES3
SIAH1
RNF114
TTC28-AS1
RSAD1
MRPS34
GATM
PCGF2
RP9
YWHAG
NGRN
ACYP1
SCNM1
FXR2
YY1
ALG3
PDP2
NEPRO
HAUS2
EFHD1
RPL34
TOMM7
CDC42SE2
CKB
S100A13
ATXN2L
PRDX6
S100A4
C20orf24
CHST6
STX10
RPL4
RRP7BP
GPRC5C
RNPS1
TP53INP2
CMBL
SAR1B
PDE10A
QPCTL
HSPD1
MISP
LSM12
SNX5
SNTA1
EXOSC5
TOMM20
RPL11
RPS9
TRAPPC6A
JTB
PLCD1
CTC-459F4.3
RPS19
ALDH18A1
RPS19BP1
METAP1
NSA2
SEM1
SMOX
USF1
CYB5A
SLC25A5
RSL1D1
PDLIM1
SLC25A37
UBE2M
HNRNPL
RPL7
RNF19A
ACAT2
THOC3
PSMG2
ST6GALNAC6
CRY1
GATA3
NDUFS7
NRP2
NFE2L2
SRA1
CDR2
TOMM6
RPS2
ELOF1
YES1
MON1B
CNOT6L
TMEM97
METTL9
CDC34
FOXK2
RPL17
MIA3
RPL35
ANKRD13D
ATP6V1A
SMAD5
KIAA0141
KARS
ORMDL1
RPL36
BEX3
RAB25
HINFP
EIF3A
EIF2S2
LUC7L3
BSDC1
MARCH5
SUMO2
RPL8
CHCHD10
RPL3
SDHB
MOGS
RAB1A
PTPN2
CKS1B
SMIM7
GCAT
C18orf25
RDH11
RAB4A
COPB1
FAM160A2
SLC39A3
SCAI
RPS15A
CRTAP
RMND5A
FOXK1
ABRACL
RPL19
PWWP2B
LINC00969
TMEM41B
DRAM2
RPS29
ZYX
CCNI
GPX1
GDA
SPIRE2
SLC16A5
SEC31A
LSM3
MEX3C
CD46
ABHD17B
EEF2
SLC7A2
RPL7A
STX16
RPL27
COX7C
STT3A
MTO1
KDELR1
GOLGA3
RBM7
RPL10
ATP6V1G1
ELOC
GTPBP3
RPL30
UBE2R2
MRPL2
IMPDH2
PRPF18
EML2
ZNF8
C6orf136
NOP2
COMMD6
ARID3B
EBPL
FUBP1
SEC61B
SNHG18
LARP1B
ANKRD65
CD9
ETV5
TMEM135
MFF
KIAA1522
CHCHD2
NAA15
ENGASE
ADIPOR1
COX16
BCOR
AKAP8L
RPLP1
PTP4A1
EEF1D
NUFIP1
ETV3
MYL6B
RPL35A
TMED4
TM2D1
OSTC
NEK2
NAA16
NSUN4
HDAC5
RALBP1
SUMO1
RPL13
RBM27
NIPA2
CYHR1
HEBP1
PDCD2L
GMPR2
CEP57
SMIM3
RPS23
FBLN2
IGF2
URI1
TRAP1
RPL5
RPL10A
UQCRB
B4GALT5
ZDHHC18

## Sheet: S2 unique down FB B
708 elements included exclusively in "BFTC905 Fib down":
DEG		Term	Count	%	PValue	Genes	List Total	Pop Hits	Pop Total	Fold Enrichment	Bonferroni	Benjamini	FDR
RP11-574F21.3		GO:0006357~regulation of transcription from RNA polymerase II promoter	178	27.4268	4.27052e-53	ZNF572, ZNF292, ZNF608, ZNF607, SALL2, ZNF606, ZNF84, ZNF845, ZNF844, ARID2, ZNF566, ZNF324, ZNF445, ZNF202, ZNF564, ZNF443, ZNF563, ZNF441, ZNF17, ZNF320, ZNF287, ZNF440, ZBTB39, ZNF285, ZNF19, ZNF681, KDM2B, ZFP3, ARID5B, ZNF12, ZNF14, PIAS2, MYCL, ZSCAN20, ZNF837, ZSCAN22, ZNF319, ZNF835, ZSCAN21, ZNF436, ADNP, CLOCK, ZNF554, ZNF311, ZNF398, ZNF552, ZNF155, ZNF397, ZNF28, ZNF275, ZNF792, ZNF27…	568	1721	19256	3.50636	8.92112e-50	8.92112e-50	8.91685e-50
IL10RB-AS1		GO:0006355~regulation of transcription, DNA-templated	125	19.2604	3.48517e-45	ZNF607, POFUT1, ZNF606, ZNF84, ZNF844, ARID2, ZNF566, ZNF324, ZNF445, ZNF202, SOX4, ZNF443, ZNF563, ZNF441, ZNF17, ZNF320, ZNF287, ZNF440, ZNF285, ZNF19, SAP30BP, ZNF681, ZNF12, ZSCAN21, CLOCK, ZNF554, ZNF311, ZNF398, ZNF552, ZNF155, KMT2E, ZNF28, ZNF274, ZNF395, ZNF791, ZNF790, TCF7, ZNF22, ZNF708, ZKSCAN7, ZNF429, ZNF549, ZNF669, ZNF701, ZKSCAN5, ZNF302, ZNF544, ZNF268, KAT14, ZNF266, BPTF, ZNF…	568	985	19256	4.30221	7.28053e-42	3.64026e-42	3.63852e-42
RP11-617F23.1		GO:0000122~negative regulation of transcription from RNA polymerase II promoter	54	8.32049	1.04182e-05	ZNF512B, ZNF891, ZNF572, THRB, RIF1, LOXL2, JPH2, ZNF608, SALL2, SUFU, DNMT3B, ZNF764, ZNF566, ZNF202, ZNF587B, ZBTB39, ZNF440, ZNF19, KDM2B, ARID5B, ZFP90, EID1, THAP5, ZNF239, ZNF436, ZNF554, ZNF398, KANK2, ZNF274, DDX20, ZBTB1, ZNF3, HOXB13, ZNF69, TDG, ORC2, HIVEP1, ZKSCAN3, ZNF669, ZNF469, ZNF148, ZNF268, ZNF224, BPTF, ZNF266, SUZ12, SEMA4D, SMURF2, ZNF180, ZBTB12, ZNF79, ZFP69, ZNF778, TRIM…	568	967	19256	1.89315	0.0215286	0.00725452	0.00725105
RP11-497E19.1		GO:0008333~endosome to lysosome transport	8	1.23267	0.000543214	UEVLD, VPS18, HMGXB4, DTX3L, HOOK2, KIF13A, VPS39, MTM1	568	49	19256	5.53492	0.678605	0.283694	0.283558
CLEC18A		GO:0030488~tRNA methylation	5	0.770416	0.0154747	TRMO, BCDIN3D, TRDMT1, TRMT61B, ALKBH8	568	33	19256	5.13658	1	1	1
RP11-110I1.12		GO:0000712~resolution of meiotic recombination intermediates	4	0.616333	0.0173188	ERCC4, RMI1, MLH1, CENPS	568	19	19256	7.13714	1	1	1
CTD-2506P8.6		GO:0060340~positive regulation of type I interferon-mediated signaling pathway	4	0.616333	0.0173188	MAVS, TRIM6, USP27X, TRIM56	568	19	19256	7.13714	1	1	1
SMILR		GO:0045944~positive regulation of transcription from RNA polymerase II promoter	49	7.55008	0.0198122	GMEB1, THRB, ZNF493, GABPB2, ZNF292, CHD7, ZNF43, ASH2L, ZNF48, PAGR1, SALL2, ZNF606, ZNF845, ZNF445, SOX4, ZNF485, ZNF484, NCOA6, VEZF1, ZNF319, ZSCAN21, ZNF780B, MAML3, CLOCK, ZNF594, ZNF473, ZNF395, ZNF629, ABLIM3, HIVEP1, ZNF107, ZNF148, ZNF544, ZNF225, ZNF786, ZNF585B, ZNF268, ZNF224, ZBED4, BPTF, JAG1, BCL11B, DMRT2, INHBA, MAVS, ZNF615, ZNF658, SSBP2, BMPR1A	568	1201	19256	1.38315	1	1	1
RP11-27I1.4		GO:0009749~response to glucose	7	1.07858	0.0244581	GJA1, PFKL, RMI1, PTK2B, RASAL2, CTSV, SLC8A1	568	76	19256	3.1225	1	1	1
PRIMA1		GO:0006468~protein phosphorylation	24	3.698	0.0246563	NEK8, GMFB, MAP3K1, PRAG1, PKN3, NEK7, VRK1, VRK2, CDC42BPA, CLK2, PPP4R1, STK25, FASTK, TAOK1, RB1CC1, BMP2K, PTK2B, PRKG2, SIK2, MAP4K5, CDK14, MAP4K3, MAP3K4, BMPR1A	568	501	19256	1.62402	1	1	1
AP000695.6		GO:0007264~small GTPase mediated signal transduction	9	1.38675	0.0267353	TIAM2, CCDC88A, ARHGAP31, RRAGC, DOCK7, CHM, RAPGEF6, RHOBTB1, VAV2	568	121	19256	2.52159	1	1	1
ZNF572		GO:0001188~RNA polymerase I transcriptional preinitiation complex assembly	3	0.46225	0.0271631	RRN3, PIH1D1, UBTF	568	9	19256	11.3005	1	1	1
GRM5-AS1		GO:0006325~chromatin organization	14	2.15716	0.0385383	KMT2E, N6AMT1, KDM3B, KDM2B, DTX3L, CHD9, ZNF518B, HDAC11, CHD7, ZNF518A, ASH2L, LRWD1, ALKBH4, TDG	568	254	19256	1.86858	1	1	1
ZNF287		GO:1900246~positive regulation of RIG-I signaling pathway	3	0.46225	0.0399211	ANKRD17, DHX58, ZCCHC3	568	11	19256	9.24584	1	1	1
AC011286.1		GO:0046777~protein autophosphorylation	11	1.69492	0.0421124	CSF1R, MAPKAPK3, STK25, RB1CC1, TAOK1, PTK2B, VRK1, SIK2, VRK2, EPHA1, CLK2	568	181	19256	2.06031	1	1	1
ZNF658
CCDC121
ABCA12
LINC00909
LINC00858
TCAF2P1
ZNF594
ZNF441
CENPBD1
ZNF786
PSMD5-AS1
CTD-2555C10.3
ZNF469
MIR210HG
SGMS1-AS1
FAM83A-AS1
RP11-644F5.11
LINC01940
FAM86JP
AC021218.2
RP11-539I5.1
ZNF302
KB-1732A1.1
ZFP3
LINC00205
RP11-84G21.1
ZNF253
NKILA
ZBED8
LINC00705
ZSCAN22
ZFP69
ZBED9
BCDIN3D
RP5-1028K7.3
ZNF292
MAFG-AS1
ZNF624
KRT8P12
ZNF543
ZNF189
ZNF225
KLHL4
RP11-521D12.5
ZC2HC1C
ZNF132
ZNFX1
ZNF416
ZNF429
CTD-2245F17.3
CTBP1-AS2
ZBTB9
ZNF347
ZNF835
SLC8A1
ZNF79
LINC00865
GPR68
ZNF606
ZNF221
CTD-2291D10.4
ZNF747
NRG4
CH17-360D5.3
MOB3A
CSF1R
ZKSCAN3
ZNF319
ZNF223
ZNF780B
ELAC1
ZNF135
ZSCAN20
SERPINB9P1
SPTLC3
RP11-61L23.2
ZNF70
ZNF780A
ZNF382
RAB36
ZNF37BP
ARHGAP31
TMPO-AS1
FAM212A
LINC01537
ZNF398
ZNF623
FNBP1P1
RP11-46A10.5
ZNF311
ZNF552
RP11-505K9.4
LINC00504
ZNF629
ZNF395
FAM86B3P
ZNF613
ZNF239
BMS1P4_1
ZNF41
LINC01679
ZNF813
ZKSCAN7
ZNF252P
ZNF518B
ZNF268
ZNF502
ZNF501
ZNF107
CEP162
RP11-111K18.1
ZNF17
FILIP1L
ZNF497
ZNF837
RP11-313J2.1
RP11-280G9.1
WDR92
ZNF888
ZNF830
TNNI1
ZNF181
ERCC6L
ZNF155
AS3MT
ZNF792
RNF32
ZNF626
AIFM3
ZNF554
ANKHD1-EIF4EBP3
ZNF879
ZNF611
ZNF137P
ZNF492
ITPRIPL1
ZNF514
ZNF564
ADGRL3
USP27X
JPH2
ZNF775
ZNF653
ZNF615
PGBD4
DDX20
ZNF764
HIST1H3E
SDSL
ERCC4
DCBLD1
FAHD2CP
ENKUR
ZNF14
ZNF774
DMC1
ZNF490
ZNF669
ZNF790
ZNF48
F8A3
ZNF19
ZNF285
CTB-131K11.1
AMDHD2
LINC01605
CD86
RP11-218M22.1
KIAA0232
ZNF275
CENPS
ZNF69
ZNF646
MMP16
ZNF470
ZNF100
ZNF654
ZNF701
PPP1R3D
ZNF737
ZNF563
GBP6
RP5-965G21.4
ENPP5
ARID5B
ZNF708
NAT1
ZNF788
ZNF436
TGM1
ZNF213
RP11-874J12.4
TRIM45
ZNF180
TRDMT1
TMEM87B
ZNF440
KRT13
NACAD
ZNF480
TRAIP
ZNF585B
ZIK1
CCDC61
BMP2K
ATRIP
AADACP1
CTAGE15
MLH3
ZNF616
SLC6A12
PSD4
ZNF473
N6AMT1
INHBA
ZNF891
DMRT2
STC1
ZBTB3
ZNF324
ZNF443
ATP5J2-PTCD1
FUT4
MYO16
EXOC8
ZFP82
C11orf63
CDPF1
B4GALT6
ZGRF1
IGIP
LINC00339
CA12
DHX58
ZNF845
NOX5
RHOBTB1
LINC02188
ZSCAN21
AGFG2
BCL11B
ZNF224
PALB2
ZNF28
ZNF681
FBXL14
UCN2
THAP5
MAST4
PRDM11
HGSNAT
SOX21-AS1
GOLGA7B
ZNF75D
ZNF202
MGA
IQCH-AS1
TENM4
PRKG2
ZNF549
ASB13
NEK8
HOXB13
CYB561D2_1
ENOX2
TTC22
ZNF485
APOLD1
ZNF641
FAM43A
NUDT18
ZNF778
ZBTB12
ZNF566
RP11-59D5__B.2
ZNF260
CTD-2554C21.2
ZNF45
ZNF12
TIAM2
TRIM6
RP5-991G20.1
UTP14C
ZNF772
ACSF3
ZNF493
ZNF517
TMTC1
BLOC1S3
ZNF773
FNDC10
ZNF608
GPR161
HIVEP1
ALKBH8
CEP128
TK2
ZNF354C
SLC2A12
LANCL2
MESDC1
ZNF43
KAT14
CLK2
TRMT61B
MYCL
ZNF587B
KMT2E
ZBTB39
PAPOLG
ZNF510
RP11-73M18.2
MAML3
RTN4IP1
KIF20B
S1PR5
FOXRED2
ZNF761
TMEM17
TBCK
ZNF415
ZKSCAN5
LINC00704
SLC52A3
ZNF584
RRN3
RECQL5
SPA17
IFIT1
TSPYL4
ZNF844
MCM9
DNMBP
TACO1
LETM2
ZNF484
SIRT3
SSBP2
WFDC3
TRMO
ZNF37A
ZCCHC3
ZSWIM4
GABPB2
TMEM62
RPS6KA6
APH1B
MDFIC
ZNF512B
FBXO34
KIAA1586
SOX4
LINC00887
NAGK
ZC3HC1
HDAC11
LINC00467
MCUB
EFCAB11
SPHK2
RMI1
ESPL1
ZNF776
HPS3
EPOP
NUDT19
ZNF362
CENPF
MFSD4B
HMGXB4
ZNF22
PIGW
FNDC3B
ARID2
TCTA
ZNF607
MYO9A
SOWAHC
ERC1
MTM1
ZNF445
MTFMT
SUFU
FAM214A
HPS5
ALKBH4
DUS2
R3HCC1
MTERF4
SLC35F6
KIF23
PANX1
RP4-758J18.2
TECPR2
TCF7
GMEB1
KNL1
TMTC3
FCHO2
MTMR10
RAPGEF6
GJA1
RP11-403I13.8
ANAPC4
RIF1
CDK14
KCTD12
CCNG2
MKS1
MAP4K3
SALL2
SEPSECS
ZNHIT2
CLOCK
PKN3
ZNF84
ZNF638
TSPYL1
TAOK1
FAM120B
SCLT1
AGO4
ZNF518A
BMPR1A
ADO
VRK1
PRAG1
SEMA4F
HLCS
JAG1
FAR2
EXOSC2
ZNF865
KIN
HAUS6
EEFSEC
VPS9D1-AS1
ACOT2
RPUSD2
FEN1
ITPA
MGAT5
SHMT1
VRK2
IFT80
WASHC3
ZC3H6
ZFYVE9
ZHX3
ASH2L
STON2
TOR1B
ZNF320
GPATCH8
NCAPH
MYH16
FAM129B
CORO2B
TDG
MAP3K4
POC1A
MAVS
PPP4R1
RPRD2
HEG1
TUBB4B
UBTF
GTPBP2
NOP9
EHD3
RAI14
SEC14L2
ZCCHC6
FAM193A
FASTKD3
GNPTAB
CALML3-AS1
SUZ12
TRIP13
ZNF266
PTPA
ZNF334
SIK2
DGKZ
TSKU
ZNF185
PACSIN3
PLEKHM1
PM20D2
ZNF618
SFR1
ZSCAN12
HOOK2
PITPNM2
NEK7
D2HGDH
TRIM33
USP37
QRICH1
MED23
AC108676.1
LOXL2
MCC
USP25
VPS18
CHM
SLC35A5
DNMT3B
NIF3L1
C7orf73
IQCG
AGPAT5
MTMR9
KIF1BP
SLC23A2
MTMR12
ZBTB1
DIP2C
UEVLD
ZBED4
PAGR1
SAP30BP
AIM1L
MIGA1
DTX3L
ZNF200
MAP3K1
ANKRD17
HMGCL
ZNF397
ZDHHC16
SEMA5A
PCYT2
FASTK
CEP104
SLC36A1
PTK2B
CTPS1
IGF2BP1
ERBIN
TRIM56
CCDC97
RRAGC
NEMF
C19orf12
IDE
GALNT2
DOCK7
ADNP
PPIP5K1
QSOX1
DAPP1
DDI2
TM2D2
BPTF
ARHGAP27
PPP1R8
HDDC3
MAP4K5
NCOA6
ADAM17
TECPR1
BOK
TMEM131
BTBD11
ORC2
MYO10
EPHA1
RAB23
MED16
ADD3
ATP13A1
VEZF1
RPAP1
TANC2
RASAL2
KIF13A
GLTSCR1L
BDP1
TMEM44
ALG8
MAPKAPK3
SMURF2
VPS39
DDX52
NME6
KDM3B
BCAR1
SCRN3
ATG16L2
ENTPD5
GALNT18
SLC27A4
ACO1
FN1
APPL2
DNAJB12
RNF213
TRIOBP
LRWD1
CTSV
CMTR1
MPI
ZFP90
PCMTD2
COIL
SAMD12
ICMT
SNX19
MRM3
TAF15
POFUT1
PIAS2
TEPSIN
COPA
ZNF791
RSPRY1
ATP7B
ZNF3
MLH1
C6orf62
FAM135A
RALGAPB
TANGO2
UBR1
NDST1
SLC38A9
CDC42BPA
UCK1
DCAF8
GMFB
ZNF544
LHX1
CCS
PIH1D1
NMRAL1
PFKL
ARHGEF34P
KANK2
THRB
MTCH2
SNX9
PKP3
ZNF148
DMXL1
EID1
NDUFAF8
RFT1
DPY19L1
DNAJC5
ABLIM3
RRP1
RP13-463N16.6
ZFYVE16
SLC35A4
ALDH3A2
NSF
GIT2
KDM2B
SFI1
PTCD3
DSG3
CGN
AKAP10
ZNF274
PIGO
SIRPA
ALDH3B1
VAV2
CHD7
C14orf159
TRIM65
CCDC88A
RB1CC1
STAMBP
FEZ2
SCAP
PLEKHA5
SEMA4D
TMEM260
HMBS
UBL4A
STK25
PEX6
ENDOV
PSMD1
CHD9
COX20
TMC7
ANKRD52
PARP14
JRK
ENC1

## Sheet: S2 unique down FB B (2)
708 elements included exclusively in "BFTC905 Fib down":
DEG		Term	Count	%	PValue			Term
RP11-574F21.3		GO:0006357~regulation of transcription from RNA polymerase II promoter	178	27.4268	4.27052e-53	52.3695		protein autophosphorylation	1.37559
IL10RB-AS1		GO:0006355~regulation of transcription, DNA-templated	125	19.2604	3.48517e-45	44.4578		positive regulation of RIG-I signaling pathway	1.3988
RP11-617F23.1		GO:0000122~negative regulation of transcription from RNA polymerase II promoter	54	8.32049	1.04182e-05	4.98221		chromatin organization	1.41411
RP11-497E19.1		GO:0008333~endosome to lysosome transport	8	1.23267	0.000543214	3.26503		RNA polymerase I transcriptional preinitiation complex assembly	1.56602
CLEC18A		GO:0030488~tRNA methylation	5	0.770416	0.0154747	1.81038		small GTPase mediated signal transduction	1.57291
RP11-110I1.12		GO:0000712~resolution of meiotic recombination intermediates	4	0.616333	0.0173188	1.76148		protein phosphorylation	1.60807
CTD-2506P8.6		GO:0060340~positive regulation of type I interferon-mediated signaling pathway	4	0.616333	0.0173188	1.76148		response to glucose	1.61158
SMILR		GO:0045944~positive regulation of transcription from RNA polymerase II promoter	49	7.55008	0.0198122	1.70307		positive regulation of transcription from RNA polymerase II promoter	1.70307
RP11-27I1.4		GO:0009749~response to glucose	7	1.07858	0.0244581	1.61158		resolution of meiotic recombination intermediates	1.76148
PRIMA1		GO:0006468~protein phosphorylation	24	3.698	0.0246563	1.60807		positive regulation of type I interferon-mediated signaling pathway	1.76148
AP000695.6		GO:0007264~small GTPase mediated signal transduction	9	1.38675	0.0267353	1.57291		tRNA methylation	1.81038
ZNF572		GO:0001188~RNA polymerase I transcriptional preinitiation complex assembly	3	0.46225	0.0271631	1.56602		endosome to lysosome transport	3.26503
GRM5-AS1		GO:0006325~chromatin organization	14	2.15716	0.0385383	1.41411		negative regulation of transcription from RNA polymerase II promoter	4.98221
ZNF287		GO:1900246~positive regulation of RIG-I signaling pathway	3	0.46225	0.0399211	1.3988		regulation of transcription, DNA-templated	44.4578
AC011286.1		GO:0046777~protein autophosphorylation	11	1.69492	0.0421124	1.37559		regulation of transcription from RNA polymerase II promoter	52.3695
ZNF658
CCDC121
ABCA12
LINC00909
LINC00858
TCAF2P1
ZNF594
ZNF441
CENPBD1
ZNF786
PSMD5-AS1
CTD-2555C10.3
ZNF469
MIR210HG
SGMS1-AS1
FAM83A-AS1
RP11-644F5.11
LINC01940
FAM86JP
AC021218.2
RP11-539I5.1
ZNF302
KB-1732A1.1
ZFP3
LINC00205
RP11-84G21.1
ZNF253
NKILA
ZBED8
LINC00705
ZSCAN22
ZFP69
ZBED9
BCDIN3D
RP5-1028K7.3
ZNF292
MAFG-AS1
ZNF624
KRT8P12
ZNF543
ZNF189
ZNF225
KLHL4
RP11-521D12.5
ZC2HC1C
ZNF132
ZNFX1
ZNF416
ZNF429
CTD-2245F17.3
CTBP1-AS2
ZBTB9
ZNF347
ZNF835
SLC8A1
ZNF79
LINC00865
GPR68
ZNF606
ZNF221
CTD-2291D10.4
ZNF747
NRG4
CH17-360D5.3
MOB3A
CSF1R
ZKSCAN3
ZNF319
ZNF223
ZNF780B
ELAC1
ZNF135
ZSCAN20
SERPINB9P1
SPTLC3
RP11-61L23.2
ZNF70
ZNF780A
ZNF382
RAB36
ZNF37BP
ARHGAP31
TMPO-AS1
FAM212A
LINC01537
ZNF398
ZNF623
FNBP1P1
RP11-46A10.5
ZNF311
ZNF552
RP11-505K9.4
LINC00504
ZNF629
ZNF395
FAM86B3P
ZNF613
ZNF239
BMS1P4_1
ZNF41
LINC01679
ZNF813
ZKSCAN7
ZNF252P
ZNF518B
ZNF268
ZNF502
ZNF501
ZNF107
CEP162
RP11-111K18.1
ZNF17
FILIP1L
ZNF497
ZNF837
RP11-313J2.1
RP11-280G9.1
WDR92
ZNF888
ZNF830
TNNI1
ZNF181
ERCC6L
ZNF155
AS3MT
ZNF792
RNF32
ZNF626
AIFM3
ZNF554
ANKHD1-EIF4EBP3
ZNF879
ZNF611
ZNF137P
ZNF492
ITPRIPL1
ZNF514
ZNF564
ADGRL3
USP27X
JPH2
ZNF775
ZNF653
ZNF615
PGBD4
DDX20
ZNF764
HIST1H3E
SDSL
ERCC4
DCBLD1
FAHD2CP
ENKUR
ZNF14
ZNF774
DMC1
ZNF490
ZNF669
ZNF790
ZNF48
F8A3
ZNF19
ZNF285
CTB-131K11.1
AMDHD2
LINC01605
CD86
RP11-218M22.1
KIAA0232
ZNF275
CENPS
ZNF69
ZNF646
MMP16
ZNF470
ZNF100
ZNF654
ZNF701
PPP1R3D
ZNF737
ZNF563
GBP6
RP5-965G21.4
ENPP5
ARID5B
ZNF708
NAT1
ZNF788
ZNF436
TGM1
ZNF213
RP11-874J12.4
TRIM45
ZNF180
TRDMT1
TMEM87B
ZNF440
KRT13
NACAD
ZNF480
TRAIP
ZNF585B
ZIK1
CCDC61
BMP2K
ATRIP
AADACP1
CTAGE15
MLH3
ZNF616
SLC6A12
PSD4
ZNF473
N6AMT1
INHBA
ZNF891
DMRT2
STC1
ZBTB3
ZNF324
ZNF443
ATP5J2-PTCD1
FUT4
MYO16
EXOC8
ZFP82
C11orf63
CDPF1
B4GALT6
ZGRF1
IGIP
LINC00339
CA12
DHX58
ZNF845
NOX5
RHOBTB1
LINC02188
ZSCAN21
AGFG2
BCL11B
ZNF224
PALB2
ZNF28
ZNF681
FBXL14
UCN2
THAP5
MAST4
PRDM11
HGSNAT
SOX21-AS1
GOLGA7B
ZNF75D
ZNF202
MGA
IQCH-AS1
TENM4
PRKG2
ZNF549
ASB13
NEK8
HOXB13
CYB561D2_1
ENOX2
TTC22
ZNF485
APOLD1
ZNF641
FAM43A
NUDT18
ZNF778
ZBTB12
ZNF566
RP11-59D5__B.2
ZNF260
CTD-2554C21.2
ZNF45
ZNF12
TIAM2
TRIM6
RP5-991G20.1
UTP14C
ZNF772
ACSF3
ZNF493
ZNF517
TMTC1
BLOC1S3
ZNF773
FNDC10
ZNF608
GPR161
HIVEP1
ALKBH8
CEP128
TK2
ZNF354C
SLC2A12
LANCL2
MESDC1
ZNF43
KAT14
CLK2
TRMT61B
MYCL
ZNF587B
KMT2E
ZBTB39
PAPOLG
ZNF510
RP11-73M18.2
MAML3
RTN4IP1
KIF20B
S1PR5
FOXRED2
ZNF761
TMEM17
TBCK
ZNF415
ZKSCAN5
LINC00704
SLC52A3
ZNF584
RRN3
RECQL5
SPA17
IFIT1
TSPYL4
ZNF844
MCM9
DNMBP
TACO1
LETM2
ZNF484
SIRT3
SSBP2
WFDC3
TRMO
ZNF37A
ZCCHC3
ZSWIM4
GABPB2
TMEM62
RPS6KA6
APH1B
MDFIC
ZNF512B
FBXO34
KIAA1586
SOX4
LINC00887
NAGK
ZC3HC1
HDAC11
LINC00467
MCUB
EFCAB11
SPHK2
RMI1
ESPL1
ZNF776
HPS3
EPOP
NUDT19
ZNF362
CENPF
MFSD4B
HMGXB4
ZNF22
PIGW
FNDC3B
ARID2
TCTA
ZNF607
MYO9A
SOWAHC
ERC1
MTM1
ZNF445
MTFMT
SUFU
FAM214A
HPS5
ALKBH4
DUS2
R3HCC1
MTERF4
SLC35F6
KIF23
PANX1
RP4-758J18.2
TECPR2
TCF7
GMEB1
KNL1
TMTC3
FCHO2
MTMR10
RAPGEF6
GJA1
RP11-403I13.8
ANAPC4
RIF1
CDK14
KCTD12
CCNG2
MKS1
MAP4K3
SALL2
SEPSECS
ZNHIT2
CLOCK
PKN3
ZNF84
ZNF638
TSPYL1
TAOK1
FAM120B
SCLT1
AGO4
ZNF518A
BMPR1A
ADO
VRK1
PRAG1
SEMA4F
HLCS
JAG1
FAR2
EXOSC2
ZNF865
KIN
HAUS6
EEFSEC
VPS9D1-AS1
ACOT2
RPUSD2
FEN1
ITPA
MGAT5
SHMT1
VRK2
IFT80
WASHC3
ZC3H6
ZFYVE9
ZHX3
ASH2L
STON2
TOR1B
ZNF320
GPATCH8
NCAPH
MYH16
FAM129B
CORO2B
TDG
MAP3K4
POC1A
MAVS
PPP4R1
RPRD2
HEG1
TUBB4B
UBTF
GTPBP2
NOP9
EHD3
RAI14
SEC14L2
ZCCHC6
FAM193A
FASTKD3
GNPTAB
CALML3-AS1
SUZ12
TRIP13
ZNF266
PTPA
ZNF334
SIK2
DGKZ
TSKU
ZNF185
PACSIN3
PLEKHM1
PM20D2
ZNF618
SFR1
ZSCAN12
HOOK2
PITPNM2
NEK7
D2HGDH
TRIM33
USP37
QRICH1
MED23
AC108676.1
LOXL2
MCC
USP25
VPS18
CHM
SLC35A5
DNMT3B
NIF3L1
C7orf73
IQCG
AGPAT5
MTMR9
KIF1BP
SLC23A2
MTMR12
ZBTB1
DIP2C
UEVLD
ZBED4
PAGR1
SAP30BP
AIM1L
MIGA1
DTX3L
ZNF200
MAP3K1
ANKRD17
HMGCL
ZNF397
ZDHHC16
SEMA5A
PCYT2
FASTK
CEP104
SLC36A1
PTK2B
CTPS1
IGF2BP1
ERBIN
TRIM56
CCDC97
RRAGC
NEMF
C19orf12
IDE
GALNT2
DOCK7
ADNP
PPIP5K1
QSOX1
DAPP1
DDI2
TM2D2
BPTF
ARHGAP27
PPP1R8
HDDC3
MAP4K5
NCOA6
ADAM17
TECPR1
BOK
TMEM131
BTBD11
ORC2
MYO10
EPHA1
RAB23
MED16
ADD3
ATP13A1
VEZF1
RPAP1
TANC2
RASAL2
KIF13A
GLTSCR1L
BDP1
TMEM44
ALG8
MAPKAPK3
SMURF2
VPS39
DDX52
NME6
KDM3B
BCAR1
SCRN3
ATG16L2
ENTPD5
GALNT18
SLC27A4
ACO1
FN1
APPL2
DNAJB12
RNF213
TRIOBP
LRWD1
CTSV
CMTR1
MPI
ZFP90
PCMTD2
COIL
SAMD12
ICMT
SNX19
MRM3
TAF15
POFUT1
PIAS2
TEPSIN
COPA
ZNF791
RSPRY1
ATP7B
ZNF3
MLH1
C6orf62
FAM135A
RALGAPB
TANGO2
UBR1
NDST1
SLC38A9
CDC42BPA
UCK1
DCAF8
GMFB
ZNF544
LHX1
CCS
PIH1D1
NMRAL1
PFKL
ARHGEF34P
KANK2
THRB
MTCH2
SNX9
PKP3
ZNF148
DMXL1
EID1
NDUFAF8
RFT1
DPY19L1
DNAJC5
ABLIM3
RRP1
RP13-463N16.6
ZFYVE16
SLC35A4
ALDH3A2
NSF
GIT2
KDM2B
SFI1
PTCD3
DSG3
CGN
AKAP10
ZNF274
PIGO
SIRPA
ALDH3B1
VAV2
CHD7
C14orf159
TRIM65
CCDC88A
RB1CC1
STAMBP
FEZ2
SCAP
PLEKHA5
SEMA4D
TMEM260
HMBS
UBL4A
STK25
PEX6
ENDOV
PSMD1
CHD9
COX20
TMC7
ANKRD52
PARP14
JRK
ENC1

## Sheet: S3 unique up MSC B (2)
48 elements included exclusively in "BFTC905 MSC up":
DEG		Term	Count	%	PValue			Term
CNTFR		GO:0008285~negative regulation of cell proliferation	8	17.7778	3.31937e-05	4.47894		cell migration involved in sprouting angiogenesis	1.37983
PTGDR2		GO:0043066~negative regulation of apoptotic process	6	13.3333	0.00399122	2.39889		face development	1.37983
FAM25C		GO:0008284~positive regulation of cell proliferation	6	13.3333	0.00478297	2.3203		regulation of catalytic activity	1.39553
INSL3		GO:0060534~trachea cartilage development	2	4.44444	0.00807742	2.09273		inner mitochondrial membrane organization	1.4006
NOVA2		GO:0035912~dorsal aorta morphogenesis	2	4.44444	0.0160913	1.79341		positive regulation of smooth muscle contraction	1.4455
TCP10L		GO:0010628~positive regulation of gene expression	5	11.1111	0.0196109	1.7075		positive regulation of gene expression	1.7075
TUBB4A		GO:0045987~positive regulation of smooth muscle contraction	2	4.44444	0.0358508	1.4455		dorsal aorta morphogenesis	1.79341
SH2D3C		GO:0007007~inner mitochondrial membrane organization	2	4.44444	0.0397561	1.4006		trachea cartilage development	2.09273
CTB-31O20.9		GO:0050790~regulation of catalytic activity	4	8.88889	0.0402228	1.39553		positive regulation of cell proliferation	2.3203
ERCC5		GO:0002042~cell migration involved in sprouting angiogenesis	2	4.44444	0.0417029	1.37983		negative regulation of apoptotic process	2.39889
TMEM81		GO:0060324~face development	2	4.44444	0.0417029	1.37983		negative regulation of cell proliferation	4.47894
IL33
AC005519.4
DLL4
INO80B
PSPN
LINC00957
SLC29A4
SPTSSB
MT1L
BDKRB1
STON1
SPRY2
C12orf73
NUDT4P1
F2R
COQ8A
MID2
WIPF1
WBP1
BORCS5
HJURP
RGS17
MTX3
FAM131A
CDKN1B
MMRN2
SRF
PROCR
UBE2W
RARG
PTMS
CLK4
FIP1L1
ATG14
DIS3
MYC
FRAT2

## Sheet: S3 unique up MSC B
48 elements included exclusively in "BFTC905 MSC up":
DEG		Term	Count	%	PValue	Genes	List Total	Pop Hits	Pop Total	Fold Enrichment	Bonferroni	Benjamini	FDR
CNTFR		GO:0008285~negative regulation of cell proliferation	8	17.7778	3.31937e-05	DLL4, RARG, CDKN1B, SRF, MMRN2, F2R, SPRY2, INSL3	40	459	19256	8.39041	0.0173413	0.0174931	0.0174931
PTGDR2		GO:0043066~negative regulation of apoptotic process	6	13.3333	0.00399122	CDKN1B, MYC, SPRY2, ERCC5, INSL3, PTMS	40	526	19256	5.49125	0.878468	0.840208	0.840208
FAM25C		GO:0008284~positive regulation of cell proliferation	6	13.3333	0.00478297	CNTFR, RARG, CDKN1B, MYC, F2R, INSL3	40	549	19256	5.2612	0.920075	0.840208	0.840208
INSL3		GO:0060534~trachea cartilage development	2	4.44444	0.00807742	RARG, SRF	40	4	19256	240.7	0.986075	1	1
NOVA2		GO:0035912~dorsal aorta morphogenesis	2	4.44444	0.0160913	DLL4, SRF	40	8	19256	120.35	0.999806	1	1
TCP10L		GO:0010628~positive regulation of gene expression	5	11.1111	0.0196109	DLL4, IL33, RARG, MYC, SPRY2	40	513	19256	4.69201	0.999971	1	1
TUBB4A		GO:0045987~positive regulation of smooth muscle contraction	2	4.44444	0.0358508	SRF, F2R	40	18	19256	53.4889	1	1	1
SH2D3C		GO:0007007~inner mitochondrial membrane organization	2	4.44444	0.0397561	MYC, MTX3	40	20	19256	48.14	1	1	1
CTB-31O20.9		GO:0050790~regulation of catalytic activity	4	8.88889	0.0402228	RGS17, DIS3, SH2D3C, ERCC5	40	376	19256	5.12128	1	1	1
ERCC5		GO:0002042~cell migration involved in sprouting angiogenesis	2	4.44444	0.0417029	SRF, MMRN2	40	21	19256	45.8476	1	1	1
TMEM81		GO:0060324~face development	2	4.44444	0.0417029	RARG, SRF	40	21	19256	45.8476	1	1	1
IL33
AC005519.4
DLL4
INO80B
PSPN
LINC00957
SLC29A4
SPTSSB
MT1L
BDKRB1
STON1
SPRY2
C12orf73
NUDT4P1
F2R
COQ8A
MID2
WIPF1
WBP1
BORCS5
HJURP
RGS17
MTX3
FAM131A
CDKN1B
MMRN2
SRF
PROCR
UBE2W
RARG
PTMS
CLK4
FIP1L1
ATG14
DIS3
MYC
FRAT2

## Sheet: S4 unique down MSC B
159 elements included exclusively in "BFTC905 MSC down":
DEG		Term	Count	%	PValue	Genes	List Total	Pop Hits	Pop Total	Fold Enrichment	Bonferroni	Benjamini	FDR
CCDC103		GO:0036297~interstrand cross-link repair	5	3.3557	0.000129982	FAAP24, FANCC, FANCE, FANCG, FAAP100	133	38	19256	19.0503	0.12645	0.135181	0.135181
KRBA2		GO:0043966~histone H3 acetylation	5	3.3557	0.000588014	MCM3AP, YEATS2, WDR5, SUPT20H, TAF2	133	56	19256	12.927	0.45758	0.305767	0.305767
BCDIN3D		GO:0006513~protein monoubiquitination	4	2.68456	0.0036209	FANCC, FANCE, FANCG, FAAP100	133	45	19256	12.8695	0.977007	1	1
HSPA1L		GO:0060391~positive regulation of SMAD protein import into nucleus	3	2.01342	0.00738866	BMPR2, RBPMS, TGFBR1	133	19	19256	22.8603	0.999553	1	1
MT-CYB		GO:0031175~neuron projection development	5	3.3557	0.0120472	TOR1A, NEDD4, WDR5, FRY, FRYL	133	129	19256	5.6117	0.999997	1	1
MT-ND3		GO:0048822~enucleate erythrocyte development	2	1.34228	0.0136634	MED1, MAEA	133	2	19256	144.782	0.999999	1	1
FOXL2		GO:0045893~positive regulation of transcription, DNA-templated	11	7.38255	0.0256108	MED1, ATMIN, RBPMS, ATAD2, WDR5, E2F1, FOXL2, SUPT20H, ETS1, TGFBR1, TAF2	133	716	19256	2.2243	1	1	1
AOAH		GO:0006094~gluconeogenesis	3	2.01342	0.0350714	WDR5, PGK1, SLC25A13	133	43	19256	10.1011	1	1	1
LYSMD4		GO:0035556~intracellular signal transduction	8	5.36913	0.0355539	RPS6KA4, AKAP11, RASA1, SH3BP5, IRAK4, ARHGEF7, PAG1, TGFBR1	133	450	19256	2.5739	1	1	1
PAG1		GO:0045944~positive regulation of transcription from RNA polymerase II promoter	15	10.0671	0.0359581	MEF2A, MED1, AKNA, BMPR2, ATMIN, ATAD2, FOXL2, ETS1, RPS6KA4, TFDP1, E2F1, STAT6, MYBL2, FADD, IRF9	133	1201	19256	1.80827	1	1	1
FADD		GO:0045995~regulation of embryonic development	3	2.01342	0.0365798	YEATS2, LAMA3, WDR5	133	44	19256	9.8715	1	1	1
SIGLEC15		GO:0042789~mRNA transcription from RNA polymerase II promoter	3	2.01342	0.0381127	MED1, NCBP1, TAF2	133	45	19256	9.65213	1	1	1
LINC00863		GO:0001837~epithelial to mesenchymal transition	3	2.01342	0.0396699	AKNA, SNAI2, TGFBR1	133	46	19256	9.4423	1	1	1
ITPRIPL2		GO:0070345~negative regulation of fat cell proliferation	2	1.34228	0.0404367	TFDP1, E2F1	133	6	19256	48.2607	1	1	1
TMEM52B		GO:0010862~positive regulation of pathway-restricted SMAD protein phosphorylation	3	2.01342	0.0461331	BMPR2, RBPMS, TGFBR1	133	50	19256	8.68692	1	1	1
ETS1		GO:0006370~7-methylguanosine mRNA capping	2	1.34228	0.0470166	NCBP1, CMTR2	133	7	19256	41.3663	1	1	1
AC138969.4		GO:0048013~ephrin receptor signaling pathway	3	2.01342	0.0478056	RASA1, ARHGEF7, NGEF	133	51	19256	8.51659	1	1	1
C1QTNF1		GO:0006979~response to oxidative stress	4	2.68456	0.049577	DUOX1, TOR1A, RBPMS, MT-ND3	133	120	19256	4.82607	1	1	1
BSN
AP4M1
ANKRD12
SBF2-AS1
BBS12
IFT88
FRYL
GOPC
CYP2U1
EPHX4
POLR1A
YAE1D1
GUCY1A3
MED1
SMCHD1
MYBL2
LAMA3
SETMAR
CMTR2
ENPEP
FAAP24
HK2
GPRASP2
SEMA4C
SLF1
ATAD2
TCTN2
MAEA
PDZD2
STAT6
NCBP1
PLIN2
FOXQ1
ANKRD50
FANCG
AIM1
SMIM10L1
SLC25A13
WBP1L
DUOX1
PCF11
RPTOR
C1orf112
UTRN
FRY
NOP14-AS1
RRP7A
SH3D19
RAP2B
TGFBR1
PLEKHA2
KIRREL
SH3PXD2B
PRODH
KIF13B
AFF1
YEATS2
TTC37
RASA1
RAB15
BMPR2
EEF2KMT
ABCD3
TBCD
EXOC7
MCM3AP
SNHG14
IRF9
KRBA1
CNPPD1
BNIP3
RBPMS
E2F1
CACHD1
PGK1
SPG11
SNAI2
C5orf24
EDEM1
TAF2
ALG6
CNPY2
RBM10
TMEM181
ERLIN2
PHACTR2
KCTD20
WDR5
USP34
SEMA3A
NEDD4
ATP5S
NFE2L3
MEF2A
SUPT20H
XPA
FANCC
RPS6KA4
AKNA
FAAP100
TLDC1
PSME3
ATMIN
TOR1A
SLC44A5
INPP4B
DHRS13
SLC4A2
NT5DC2
GALNT1
AKAP11
SH3BP5
C4orf3
UBE3B
TFDP1
FURIN
SSH2
RPP14
SIPA1L2
ARPC4
SLC25A24
JOSD1
IRAK4
PLA2G16
CDC42EP3
DUXAP10
IKBKAP
LPCAT2
ACTR1B
FANCE
CDS2
ARHGEF7
NAA35
MUM1
B3GNT3
NGEF
NOP56
MSH2
ATP10D
TBC1D3L
ESYT2

## Sheet: S4 unique down MSC B (2)
159 elements included exclusively in "BFTC905 MSC down":
DEG		Term	Count	%	PValue			Term
CCDC103		GO:0036297~interstrand cross-link repair	5	3.3557	0.000129982	3.88612		response to oxidative stress	1.30472
KRBA2		GO:0043966~histone H3 acetylation	5	3.3557	0.000588014	3.23061		ephrin receptor signaling pathway	1.32052
BCDIN3D		GO:0006513~protein monoubiquitination	4	2.68456	0.0036209	2.44118		7-methylguanosine mRNA capping	1.32775
HSPA1L		GO:0060391~positive regulation of SMAD protein import into nucleus	3	2.01342	0.00738866	2.13143		positive regulation of pathway-restricted SMAD protein phosphorylation	1.33599
MT-CYB		GO:0031175~neuron projection development	5	3.3557	0.0120472	1.91911		negative regulation of fat cell proliferation	1.39322
MT-ND3		GO:0048822~enucleate erythrocyte development	2	1.34228	0.0136634	1.86444		epithelial to mesenchymal transition	1.40154
FOXL2		GO:0045893~positive regulation of transcription, DNA-templated	11	7.38255	0.0256108	1.59158		mRNA transcription from RNA polymerase II promoter	1.41893
AOAH		GO:0006094~gluconeogenesis	3	2.01342	0.0350714	1.45505		regulation of embryonic development	1.43676
LYSMD4		GO:0035556~intracellular signal transduction	8	5.36913	0.0355539	1.44911		positive regulation of transcription from RNA polymerase II promoter	1.4442
PAG1		GO:0045944~positive regulation of transcription from RNA polymerase II promoter	15	10.0671	0.0359581	1.4442		intracellular signal transduction	1.44911
FADD		GO:0045995~regulation of embryonic development	3	2.01342	0.0365798	1.43676		gluconeogenesis	1.45505
SIGLEC15		GO:0042789~mRNA transcription from RNA polymerase II promoter	3	2.01342	0.0381127	1.41893		positive regulation of transcription, DNA-templated	1.59158
LINC00863		GO:0001837~epithelial to mesenchymal transition	3	2.01342	0.0396699	1.40154		enucleate erythrocyte development	1.86444
ITPRIPL2		GO:0070345~negative regulation of fat cell proliferation	2	1.34228	0.0404367	1.39322		neuron projection development	1.91911
TMEM52B		GO:0010862~positive regulation of pathway-restricted SMAD protein phosphorylation	3	2.01342	0.0461331	1.33599		positive regulation of SMAD protein import into nucleus	2.13143
ETS1		GO:0006370~7-methylguanosine mRNA capping	2	1.34228	0.0470166	1.32775		protein monoubiquitination	2.44118
AC138969.4		GO:0048013~ephrin receptor signaling pathway	3	2.01342	0.0478056	1.32052		histone H3 acetylation	3.23061
C1QTNF1		GO:0006979~response to oxidative stress	4	2.68456	0.049577	1.30472		interstrand cross-link repair	3.88612
BSN
AP4M1
ANKRD12
SBF2-AS1
BBS12
IFT88
FRYL
GOPC
CYP2U1
EPHX4
POLR1A
YAE1D1
GUCY1A3
MED1
SMCHD1
MYBL2
LAMA3
SETMAR
CMTR2
ENPEP
FAAP24
HK2
GPRASP2
SEMA4C
SLF1
ATAD2
TCTN2
MAEA
PDZD2
STAT6
NCBP1
PLIN2
FOXQ1
ANKRD50
FANCG
AIM1
SMIM10L1
SLC25A13
WBP1L
DUOX1
PCF11
RPTOR
C1orf112
UTRN
FRY
NOP14-AS1
RRP7A
SH3D19
RAP2B
TGFBR1
PLEKHA2
KIRREL
SH3PXD2B
PRODH
KIF13B
AFF1
YEATS2
TTC37
RASA1
RAB15
BMPR2
EEF2KMT
ABCD3
TBCD
EXOC7
MCM3AP
SNHG14
IRF9
KRBA1
CNPPD1
BNIP3
RBPMS
E2F1
CACHD1
PGK1
SPG11
SNAI2
C5orf24
EDEM1
TAF2
ALG6
CNPY2
RBM10
TMEM181
ERLIN2
PHACTR2
KCTD20
WDR5
USP34
SEMA3A
NEDD4
ATP5S
NFE2L3
MEF2A
SUPT20H
XPA
FANCC
RPS6KA4
AKNA
FAAP100
TLDC1
PSME3
ATMIN
TOR1A
SLC44A5
INPP4B
DHRS13
SLC4A2
NT5DC2
GALNT1
AKAP11
SH3BP5
C4orf3
UBE3B
TFDP1
FURIN
SSH2
RPP14
SIPA1L2
ARPC4
SLC25A24
JOSD1
IRAK4
PLA2G16
CDC42EP3
DUXAP10
IKBKAP
LPCAT2
ACTR1B
FANCE
CDS2
ARHGEF7
NAA35
MUM1
B3GNT3
NGEF
NOP56
MSH2
ATP10D
TBC1D3L
ESYT2

## Sheet: S5 unique up FB V
283 elements included exclusively in "VMCUB1 Fib up":
DEG		Term	Count	%	PValue	"-log10"	Genes	List Total	Pop Hits	Pop Total	Fold Enrichment	Bonferroni	Benjamini	FDR
SFT2D3		GO:0002486~antigen processing and presentation of endogenous peptide antigen via MHC class I via ER pathway, TAP-independent	5	1.98413	9.2991e-07	6.03156	HLA-H, HLA-B, HLA-C, HLA-A, HLA-F	211	8	19256	57.0379	0.00134839	0.0013493	0.0013493
CTD-2531D15.5		GO:0034341~response to interferon-gamma	5	1.98413	0.000170236	3.76895	CD74, IFITM1, CD40, GCH1, CXCL16	211	26	19256	17.5501	0.218885	0.123506	0.123506
NPHP3-ACAD11		GO:0065003~macromolecular complex assembly	8	3.1746	0.00141896	2.84803	CD74, PARD6B, CD40, GCH1, HES1, TRAF2, LIN7A, TAPBP	211	152	19256	4.80319	0.872594	0.616237	0.616237
LINC01363		GO:0019882~antigen processing and presentation	5	1.98413	0.00169879	2.76986	CD74, HLA-B, HLA-C, HLA-A, HLA-F	211	47	19256	9.70858	0.915165	0.616237	0.616237
RP5-1042K10.14		GO:0001916~positive regulation of T cell mediated cytotoxicity	4	1.5873	0.00308341	2.51097	HLA-H, HLA-B, HLA-A, HLA-F	211	27	19256	13.5201	0.988677	0.767603	0.767603
CORO7-PAM16		GO:0048512~circadian behavior	3	1.19048	0.0031741	2.49838	GPR176, USP2, NR1D2	211	8	19256	34.2227	0.990077	0.767603	0.767603
RP11-178L8.4		GO:0000122~negative regulation of transcription from RNA polymerase II promoter	21	8.33333	0.00462526	2.33486	TCP10L, TFAP2A, KLF11, NOTCH3, HDAC5, ZNF692, JUN, BTG2, CEBPB, ZBTB25, PCGF2, SHOX2, USP2, NR1D2, YBX3, IRF2BPL, NR4A2, HES1, E4F1, SIM2, ZNF134	211	967	19256	1.98188	0.998802	0.848117	0.848117
SAA2-SAA4		GO:0008285~negative regulation of cell proliferation	13	5.15873	0.00467604	2.33012	TFAP2A, KLF11, IFITM1, JUN, BTG2, CDKN1B, B4GALT1, CDKN2A, TPBG, SOD2, EREG, STK11, PLPP1	211	459	19256	2.58472	0.998887	0.848117	0.848117
PPP1R27		GO:0045892~negative regulation of transcription, DNA-templated	15	5.95238	0.0054441	2.26407	TFAP2A, CREBZF, KLF11, TLE3, HDAC5, JUN, CDKN1B, CDKN2A, NR1D2, CDYL, CIART, EREG, CREG1, BCL3, HES1	211	590	19256	2.32019	0.999637	0.877709	0.877709
TMEM178A		GO:0006955~immune response	13	5.15873	0.00791245	2.10169	CD74, HLA-H, CEBPB, C1R, HLA-B, HLA-C, SECTM1, HLA-A, HLA-F, TAPBP, SLPI, GBP2, CCR10	211	492	19256	2.41136	0.99999	1	1
TCP10L		GO:0046839~phospholipid dephosphorylation	3	1.19048	0.0098812	2.00519	PLPPR2, PLPP3, PLPP1	211	14	19256	19.5559	0.999999	1	1
EBI3		GO:0032729~positive regulation of interferon-gamma production	5	1.98413	0.0109282	1.96145	BTN3A1, EBI3, BCL3, HLA-A, CD14	211	79	19256	5.77599	1	1	1
RHCG		GO:0071277~cellular response to calcium ion	5	1.98413	0.0182313	1.73918	ITPKC, JUN, RASA4B, AKR1C3, SLC25A23	211	92	19256	4.95982	1	1	1
DIRAS1		GO:0048146~positive regulation of fibroblast proliferation	4	1.5873	0.024312	1.61418	NGFR, CD74, JUN, EREG	211	57	19256	6.40426	1	1	1
CYP24A1		GO:0006874~cellular calcium ion homeostasis	5	1.98413	0.0324399	1.48892	CD40, ATP2A2, HTR2C, SLC8B1, DRD4	211	110	19256	4.14821	1	1	1
RNASE4		GO:0050852~T cell receptor signaling pathway	5	1.98413	0.0343266	1.46437	CACNB3, STK11, BTN2A2, BTN3A1, HLA-A	211	112	19256	4.07414	1	1	1
VWA5B2		GO:0042832~defense response to protozoan	3	1.19048	0.0371563	1.42997	CD40, BCL3, GBP2	211	28	19256	9.77793	1	1	1
ELMOD1		GO:0051602~response to electrical stimulus	3	1.19048	0.0421599	1.3751	BTG2, CD14, SOD2	211	30	19256	9.12607	1	1	1
CCR10		GO:2001198~regulation of dendritic cell differentiation	2	0.793651	0.0429176	1.36736	CEBPB, HLA-B	211	4	19256	45.6303	1	1	1
RP11-15B24.5		GO:0009314~response to radiation	3	1.19048	0.0447509	1.3492	JUN, F11R, SOD2	211	31	19256	8.83168	1	1	1
DRD4
RP11-694I15.7
USP2
RP11-1391J7.1
RP11-21L23.3
C2
AC010883.5
JAK3
N4BP2L1
PARM1
PARD6G-AS1
HSD17B14
RP5-1165K10.2
WFDC2
GCSAM
SSPO
EIF4EBP3
ASIC3
OVOS2
CTC-444N24.6
GPR20
ABCB4
CD40
MTRNR2L12
TMOD1
MTRNR2L8
COL9A2
RTBDN
RNF225
RASA4B
LINC01670
FRG1GP
RP11-379B18.5
TSLP
SLC25A27
MISP3
RP13-942N8.1
REM2
PADI3
PPP1R32
GBP2
SLC16A2
CD74
CD14
SLCO1A2
QPCT
SHOX2
APOBEC3D
TEX19
RP11-129M6.1
PLCE1
SNAP91
CXCL16
CREG1
AC007383.3
HSD11B1L
PSTPIP2
FAM46C
RND1
LINC01807
CD82
NR4A2
HLA-B
SEMA6B
BBOX1-AS1
TMEM86B
CRACR2B
GLDN
SOD2
C1R
AC108488.4
HLA-F
GRAMD4
GAA
PPIC
RAB26
HIST2H2BE
FAT2
ATG16L2
PELI2
CREBZF
S1PR2
JUN
RP11-255H23.2
HCAR3
COQ8A
MFAP2
TNFAIP3
NOTCH3
GAS6-AS2
ADCY10P1
RNF208
NFKBIA
MERTK
FAAH2
C22orf23
MARCKSL1
SMARCD3
BTN2A2
NELL2
FBXO44
TMEM200B
WDR27
SLPI
MAP3K8
LINC01503
ALDH2
DENND3
RAB24
HLA-H
LIN7A
CEBPB
SQRDL
RP11-949J7.8
SRCIN1
IFITM1
HES1
SLC6A9
TFAP2A
SIM2
TPBG
PLPPR2
HLA-A
ISYNA1
PCOLCE
MFGE8
THUMPD3-AS1
KRT7-AS
TMEM198B
PLEKHG6
C5orf56
PLPP3
PDLIM4
ENPP5
CDKN1B
PEX13
STK11
PARD6B
TMEM182
CCDC69
TOM1
BCL3
AKR1C3
AC007128.1
ZBTB25
COL16A1
HTR2C
LENG8
CDYL
LINC01578
IRF2BPL
RP11-204M4.4
KLF11
CCNL1
HOTAIRM1
EPHX1
PLPP1
NR1D2
CIART
BTN3A1
B4GALT1
NGFR
YPEL3
REL
TOMM7
ZNF420
CAB39L
VWDE
FLJ37453
NFYA
CPD
TAPBP
TMEM9
TTC14
TRIP10
TOMM20
SERPINE1
PVT1
NUDT2
YPEL2
WDFY1
GPR176
MB21D2
KCNK5
IER3IP1
C9orf172
ECE1
SBF2-AS1
CACNB3
MCAM
IL15RA
ZNF134
RPL31
F11R
RPS25
CSRP2
PHLDA2
TMC6
MMP24-AS1
PTMA
RPUSD4
DNAJC4
PLEKHH2
HDAC5
ATP2A2
ZFAND3
CCDC28A
P4HTM
TLE3
CDKN2A
MSL1
CTBS
SLC8B1
SLC25A23
FKBP10
ITPKC
TMEM263
ATAD1
SECTM1
ARFGAP3
PRSS21
PPM1M
KRTCAP3
IQSEC2
NME3
FAM193B
TMEM42
MPC2
LRP11
NME4
POLL
FAM60A
TPRA1
FAM174A
DMRTA1
FKBP14
ZNF692
E4F1
HLA-C
FNBP4
RAP2C
SESTD1
BTG2
PNISR
SLC7A6OS
ENGASE
NUCB1
NGRN
FAM84B
PCGF2
ANKRD65
ZNHIT3
GCH1
EREG
WBP1
RPLP2
MLLT3
PSAP
YBX3
CEP44
TRAF2
RBM25
PGGHG

## Sheet: S5 unique up FB V (2)
283 elements included exclusively in "VMCUB1 Fib up":
DEG		Term	Count	%	PValue			Term
SFT2D3		GO:0002486~antigen processing and presentation of endogenous peptide antigen via MHC class I via ER pathway, TAP-independent	5	1.98413	9.2991e-07	6.03156		response to radiation	1.3492
CTD-2531D15.5		GO:0034341~response to interferon-gamma	5	1.98413	0.000170236	3.76895		regulation of dendritic cell differentiation	1.36736
NPHP3-ACAD11		GO:0065003~macromolecular complex assembly	8	3.1746	0.00141896	2.84803		response to electrical stimulus	1.3751
LINC01363		GO:0019882~antigen processing and presentation	5	1.98413	0.00169879	2.76986		defense response to protozoan	1.42997
RP5-1042K10.14		GO:0001916~positive regulation of T cell mediated cytotoxicity	4	1.5873	0.00308341	2.51097		T cell receptor signaling pathway	1.46437
CORO7-PAM16		GO:0048512~circadian behavior	3	1.19048	0.0031741	2.49838		cellular calcium ion homeostasis	1.48892
RP11-178L8.4		GO:0000122~negative regulation of transcription from RNA polymerase II promoter	21	8.33333	0.00462526	2.33486		positive regulation of fibroblast proliferation	1.61418
SAA2-SAA4		GO:0008285~negative regulation of cell proliferation	13	5.15873	0.00467604	2.33012		cellular response to calcium ion	1.73918
PPP1R27		GO:0045892~negative regulation of transcription, DNA-templated	15	5.95238	0.0054441	2.26407		positive regulation of interferon-gamma production	1.96145
TMEM178A		GO:0006955~immune response	13	5.15873	0.00791245	2.10169		phospholipid dephosphorylation	2.00519
TCP10L		GO:0046839~phospholipid dephosphorylation	3	1.19048	0.0098812	2.00519		immune response	2.10169
EBI3		GO:0032729~positive regulation of interferon-gamma production	5	1.98413	0.0109282	1.96145		negative regulation of transcription, DNA-templated	2.26407
RHCG		GO:0071277~cellular response to calcium ion	5	1.98413	0.0182313	1.73918		negative regulation of cell proliferation	2.33012
DIRAS1		GO:0048146~positive regulation of fibroblast proliferation	4	1.5873	0.024312	1.61418		negative regulation of transcription from RNA polymerase II promoter	2.33486
CYP24A1		GO:0006874~cellular calcium ion homeostasis	5	1.98413	0.0324399	1.48892		circadian behavior	2.49838
RNASE4		GO:0050852~T cell receptor signaling pathway	5	1.98413	0.0343266	1.46437		positive regulation of T cell mediated cytotoxicity	2.51097
VWA5B2		GO:0042832~defense response to protozoan	3	1.19048	0.0371563	1.42997		antigen processing and presentation	2.76986
ELMOD1		GO:0051602~response to electrical stimulus	3	1.19048	0.0421599	1.3751		macromolecular complex assembly	2.84803
CCR10		GO:2001198~regulation of dendritic cell differentiation	2	0.793651	0.0429176	1.36736		response to interferon-gamma	3.76895
RP11-15B24.5		GO:0009314~response to radiation	3	1.19048	0.0447509	1.3492		antigen processing and presentation of endogenous peptide antigen via MHC class I via ER pathway, TAP-independent	6.03156
DRD4
RP11-694I15.7
USP2
RP11-1391J7.1
RP11-21L23.3
C2
AC010883.5
JAK3
N4BP2L1
PARM1
PARD6G-AS1
HSD17B14
RP5-1165K10.2
WFDC2
GCSAM
SSPO
EIF4EBP3
ASIC3
OVOS2
CTC-444N24.6
GPR20
ABCB4
CD40
MTRNR2L12
TMOD1
MTRNR2L8
COL9A2
RTBDN
RNF225
RASA4B
LINC01670
FRG1GP
RP11-379B18.5
TSLP
SLC25A27
MISP3
RP13-942N8.1
REM2
PADI3
PPP1R32
GBP2
SLC16A2
CD74
CD14
SLCO1A2
QPCT
SHOX2
APOBEC3D
TEX19
RP11-129M6.1
PLCE1
SNAP91
CXCL16
CREG1
AC007383.3
HSD11B1L
PSTPIP2
FAM46C
RND1
LINC01807
CD82
NR4A2
HLA-B
SEMA6B
BBOX1-AS1
TMEM86B
CRACR2B
GLDN
SOD2
C1R
AC108488.4
HLA-F
GRAMD4
GAA
PPIC
RAB26
HIST2H2BE
FAT2
ATG16L2
PELI2
CREBZF
S1PR2
JUN
RP11-255H23.2
HCAR3
COQ8A
MFAP2
TNFAIP3
NOTCH3
GAS6-AS2
ADCY10P1
RNF208
NFKBIA
MERTK
FAAH2
C22orf23
MARCKSL1
SMARCD3
BTN2A2
NELL2
FBXO44
TMEM200B
WDR27
SLPI
MAP3K8
LINC01503
ALDH2
DENND3
RAB24
HLA-H
LIN7A
CEBPB
SQRDL
RP11-949J7.8
SRCIN1
IFITM1
HES1
SLC6A9
TFAP2A
SIM2
TPBG
PLPPR2
HLA-A
ISYNA1
PCOLCE
MFGE8
THUMPD3-AS1
KRT7-AS
TMEM198B
PLEKHG6
C5orf56
PLPP3
PDLIM4
ENPP5
CDKN1B
PEX13
STK11
PARD6B
TMEM182
CCDC69
TOM1
BCL3
AKR1C3
AC007128.1
ZBTB25
COL16A1
HTR2C
LENG8
CDYL
LINC01578
IRF2BPL
RP11-204M4.4
KLF11
CCNL1
HOTAIRM1
EPHX1
PLPP1
NR1D2
CIART
BTN3A1
B4GALT1
NGFR
YPEL3
REL
TOMM7
ZNF420
CAB39L
VWDE
FLJ37453
NFYA
CPD
TAPBP
TMEM9
TTC14
TRIP10
TOMM20
SERPINE1
PVT1
NUDT2
YPEL2
WDFY1
GPR176
MB21D2
KCNK5
IER3IP1
C9orf172
ECE1
SBF2-AS1
CACNB3
MCAM
IL15RA
ZNF134
RPL31
F11R
RPS25
CSRP2
PHLDA2
TMC6
MMP24-AS1
PTMA
RPUSD4
DNAJC4
PLEKHH2
HDAC5
ATP2A2
ZFAND3
CCDC28A
P4HTM
TLE3
CDKN2A
MSL1
CTBS
SLC8B1
SLC25A23
FKBP10
ITPKC
TMEM263
ATAD1
SECTM1
ARFGAP3
PRSS21
PPM1M
KRTCAP3
IQSEC2
NME3
FAM193B
TMEM42
MPC2
LRP11
NME4
POLL
FAM60A
TPRA1
FAM174A
DMRTA1
FKBP14
ZNF692
E4F1
HLA-C
FNBP4
RAP2C
SESTD1
BTG2
PNISR
SLC7A6OS
ENGASE
NUCB1
NGRN
FAM84B
PCGF2
ANKRD65
ZNHIT3
GCH1
EREG
WBP1
RPLP2
MLLT3
PSAP
YBX3
CEP44
TRAF2
RBM25
PGGHG

[truncated: 6 more sheets: S6 unique down FB V, S6 unique down FB V (2), S7 unique up MSC V, S7 unique up MSC V (2), S8 unique down MSC V, S8 unique down MSC V (2)]
